# Supplementary material for: (CaxNd11-x)Ru4O24 (x = 4.175)
Source: Acta Crystallogr Sect E Struct Rep Online. 2010 Nov 17;66(Pt 12):i80. doi: 10.1107/S1600536810046593 (PMC3011423; doi:10.1107/S1600536810046593)
Supplement: Supplementary file 1 [file e-66-00i80-sup1.cif]

##############################################################################
###                                                                        ###
###        Electronic paper (Acta Crystallographica Section E)             ###
###                                                                        ###
##############################################################################
#                                                                            #
# This CIF contains the data in a paper accepted for publication in Acta     #
# Crystallographica Section E. It conforms to the requirements of Notes      #
# for Authors for Section E, and has been peer reviewed under the auspices   #
# of the IUCr Commission on Journals.                                        #
#                                                                            #
# Full details of the Crystallographic Information File format               #
# are given in the paper "The Crystallographic Information File (CIF):       #
# a New Standard Archive File for Crystallography" by S. R. Hall, F. H.      #
# Allen and I. D. Brown [Acta Cryst. (1991), A47, 655-685].                  #
#                                                                            #
# The current version of the core CIF dictionary is obtainable from          #
# ftp://ftp.iucr.org/pub/cif_core.dic. The current version number is 2.4.    #
#                                                                            #
# Software is freely available for graphical display of the structure(s) in  #
# this CIF.  For information consult the CIF home page http://www.iucr.org/  #
# cif/home.html                                                              #
#                                                                            #
# This file may be used for bona fide research purposes within the           #
# scientific community so long as proper attribution is given to the journal # 
# article from which it was obtained.                                        #
#                                                                            #
##############################################################################
                                             
data_I
_audit_creation_method     SHELXL-97
_chemical_name_systematic
;
calcium neodymium ruthenate
;
_chemical_name_common     ?
_chemical_formula_sum     'Ca4.175 Nd6.825 O24 Ru4'
_chemical_formula_structural     'Ca4.175 Nd6.825 Ru4 O24'
_chemical_formula_iupac     'Ca4.175 Nd6.825 Ru4 O24'
_chemical_formula_weight     1940.16
_chemical_melting_point     ?
_symmetry_cell_setting     tetragonal
_symmetry_space_group_name_H-M     'I 41'
_symmetry_space_group_name_Hall     'I 4bw'
loop_
    _symmetry_equiv_pos_as_xyz
    'x, y, z'
    '-x+1/2, -y+1/2, z+1/2'
    '-y, x+1/2, z+1/4'
    'y+1/2, -x, z+3/4'
    'x+1/2, y+1/2, z+1/2'
    '-x+1, -y+1, z+1'
    '-y+1/2, x+1, z+3/4'
    'y+1, -x+1/2, z+5/4'
_cell_length_a     11.2426(2)
_cell_length_b     11.2426(2)
_cell_length_c     16.1043(3)
_cell_angle_alpha     90.00
_cell_angle_beta     90.00
_cell_angle_gamma     90.00
_cell_volume     2035.52(6)
_cell_formula_units_Z     4
_cell_measurement_reflns_used     7875
_cell_measurement_theta_min     2.21
_cell_measurement_theta_max     40.01
_cell_measurement_temperature     296(2)
_exptl_crystal_description     'block'
_exptl_crystal_colour     'black'
_exptl_crystal_size_max     0.03
_exptl_crystal_size_mid     0.03
_exptl_crystal_size_min     0.02
_exptl_crystal_density_diffrn     6.331
_exptl_crystal_density_meas     ?
_exptl_crystal_density_method     'not measured'
_exptl_crystal_F_000     3444
_exptl_absorpt_coefficient_mu     21.108
_exptl_absorpt_correction_type     numerical
_exptl_absorpt_process_details     '(SAINT; Bruker, 2008)'
_exptl_absorpt_correction_T_min     0.5073
_exptl_absorpt_correction_T_max     0.8631
_exptl_special_details
;
;
_diffrn_ambient_temperature     296(2)
_diffrn_radiation_type     MoK\a
_diffrn_radiation_wavelength     0.71073
_diffrn_radiation_source     'fine-focus sealed tube'
_diffrn_radiation_monochromator     graphite
_diffrn_measurement_device_type     'Bruker APEXII CCD'
_diffrn_measurement_method     '\f and \w'
_diffrn_detector_area_resol_mean     ?
_diffrn_reflns_number     17423
_diffrn_reflns_av_R_equivalents     0.0188
_diffrn_reflns_av_sigmaI/netI     0.0206
_diffrn_reflns_theta_min     2.21
_diffrn_reflns_theta_max     40.00
_diffrn_reflns_theta_full     40.00
_diffrn_measured_fraction_theta_max     1.000
_diffrn_measured_fraction_theta_full     1.000
_diffrn_reflns_limit_h_min     -19
_diffrn_reflns_limit_h_max     20
_diffrn_reflns_limit_k_min     -20
_diffrn_reflns_limit_k_max     19
_diffrn_reflns_limit_l_min     -29
_diffrn_reflns_limit_l_max     27
_diffrn_standards_number     0
_diffrn_standards_interval_count     ?
_diffrn_standards_interval_time     ?
_diffrn_standards_decay_%     ?
_refine_special_details
;
 Refinement of F^2^ against ALL reflections.  The weighted R-factor wR and
 goodness of fit S are based on F^2^, conventional R-factors R are based
 on F, with F set to zero for negative F^2^. The threshold expression of
 F^2^ > 2\s(F^2^) is used only for calculating R-factors(gt) etc. and is
 not relevant to the choice of reflections for refinement.  R-factors based
 on F^2^ are statistically about twice as large as those based on F, and R-
 factors based on ALL data will be even larger.
;
_reflns_number_total     5779
_reflns_number_gt     5453
_reflns_threshold_expression     I>2\s(I)
_refine_ls_structure_factor_coef     Fsqd
_refine_ls_matrix_type     full
_refine_ls_R_factor_all     0.0235
_refine_ls_R_factor_gt     0.0212
_refine_ls_wR_factor_gt     0.0452
_refine_ls_wR_factor_ref     0.0467
_refine_ls_goodness_of_fit_ref     1.077
_refine_ls_restrained_S_all     1.077
_refine_ls_number_reflns     5779
_refine_ls_number_parameters     125
_refine_ls_number_restraints     0
_refine_ls_hydrogen_treatment     ?
_refine_ls_weighting_scheme     calc
_refine_ls_weighting_details
        'calc w=1/[\s^2^(Fo^2^)+(0.0127P)^2^+23.2349P] where P=(Fo^2^+2Fc^2^)/3'
_atom_sites_solution_hydrogens     ?
_atom_sites_solution_primary     direct
_atom_sites_solution_secondary     difmap
_refine_ls_shift/su_max     0.002
_refine_ls_shift/su_mean     0.000
_refine_diff_density_max     3.050
_refine_diff_density_min     -1.855
_refine_ls_extinction_method     'SHELXL97 (Sheldrick, 2008)'
_refine_ls_extinction_coef     0.000440(12)
_refine_ls_extinction_expression
                                  'Fc^*^=kFc[1+0.001xFc^2^\l^3^/sin(2\q)]^-1/4^'
_refine_ls_abs_structure_details     'Flack (1983), 2535 Friedel pairs'
_refine_ls_abs_structure_Flack     0.44(2)
loop_
    _atom_type_symbol
    _atom_type_description
    _atom_type_scat_dispersion_real
    _atom_type_scat_dispersion_imag
    _atom_type_scat_source
    'Ca' 'Ca' 0.2262 0.3064
                         'International Tables Vol C Tables 4.2.6.8 and 6.1.1.4'
    'Nd' 'Nd' -0.1943 3.0179
                         'International Tables Vol C Tables 4.2.6.8 and 6.1.1.4'
    'Ru' 'Ru' -1.2594 0.8363
                         'International Tables Vol C Tables 4.2.6.8 and 6.1.1.4'
    'O' 'O' 0.0106 0.0060
                         'International Tables Vol C Tables 4.2.6.8 and 6.1.1.4'
_computing_data_collection     'APEX2 (Bruker, 2008)'
_computing_cell_refinement     'SAINT (Bruker, 2008)'
_computing_data_reduction     'SAINT (Bruker, 2008)'
_computing_structure_solution     'SHELXS97 (Sheldrick, 2008)'
_computing_structure_refinement     'SHELXL97 (Sheldrick, 2008)'
_computing_molecular_graphics     'ORTEPII (Johnson, 1976)'
_computing_publication_material
;
publCIF (Westrip, 2010) and PLATON (Spek, 2009)
;
loop_
    _atom_site_type_symbol
    _atom_site_label
    _atom_site_fract_x
    _atom_site_fract_y
    _atom_site_fract_z
    _atom_site_U_iso_or_equiv
    _atom_site_adp_type
    _atom_site_calc_flag
    _atom_site_refinement_flags
    _atom_site_occupancy
    _atom_site_disorder_assembly
    _atom_site_disorder_group
    Nd Nd1 0.79795(4) 0.73064(4) 0.25967(6) 0.00757(9) Uani d P 0.901(3) . .
    Nd Nd2 0.20206(4) 0.76978(4) -0.00960(6) 0.00713(8) Uani d P 0.878(3) . .
    Nd Nd3 0.29027(5) 0.97654(5) 0.16314(7) 0.00811(11) Uani d P 0.599(3) . .
    Nd Nd4 0.29060(5) 0.47661(5) 0.08656(7) 0.00821(11) Uani d P 0.611(3) . .
    Nd Nd5 0.0000 0.5000 0.00714(9) 0.0188(3) Uani d SP 0.422(4) . .
    Nd Nd6 0.5000 1.0000 -0.00729(9) 0.0158(3) Uani d SP 0.379(4) . .
    Nd Nd7 0.0000 0.5000 0.21035(9) 0.0092(2) Uani d SP 0.047(3) . .
    Ca Ca1 0.79795(4) 0.73064(4) 0.25967(6) 0.00757(9) Uani d P 0.099(3) . .
    Ca Ca2 0.20206(4) 0.76978(4) -0.00960(6) 0.00713(8) Uani d P 0.122(3) . .
    Ca Ca3 0.29027(5) 0.97654(5) 0.16314(7) 0.00811(11) Uani d P 0.401(3) . .
    Ca Ca4 0.29060(5) 0.47661(5) 0.08656(7) 0.00821(11) Uani d P 0.389(3) . .
    Ca Ca5 0.0000 0.5000 0.00714(9) 0.0188(3) Uani d SP 0.578(4) . .
    Ca Ca6 0.5000 1.0000 -0.00729(9) 0.0158(3) Uani d SP 0.621(4) . .
    Ca Ca7 0.0000 0.5000 0.21035(9) 0.0092(2) Uani d SP 0.953(3) . .
    Ru Ru1 -0.00013(6) 0.74968(6) 0.12491(7) 0.00535(4) Uani d . 1 . .
    Ru Ru2 0.49979(6) 0.74990(6) 0.1250 0.00552(4) Uani d . 1 . .
    O O1 0.1079(4) 0.6131(4) 0.0978(3) 0.0138(7) Uiso d . 1 . .
    O O2 -0.0089(4) 0.7999(4) 0.0077(3) 0.0065(7) Uiso d . 1 . .
    O O3 -0.1224(3) 0.8782(3) 0.1532(2) 0.0079(6) Uiso d . 1 . .
    O O4 -0.1468(4) 0.6608(4) 0.1179(3) 0.0121(8) Uiso d . 1 . .
    O O5 0.0110(4) 0.7089(4) 0.2448(3) 0.0093(8) Uiso d . 1 . .
    O O6 0.1409(4) 0.8488(4) 0.1334(3) 0.0106(7) Uiso d . 1 . .
    O O7 0.3972(4) 0.6126(4) 0.1538(3) 0.0099(7) Uiso d . 1 . .
    O O8 0.4113(4) 0.8283(4) 0.2162(3) 0.0086(7) Uiso d . 1 . .
    O O9 0.6105(3) 0.8799(3) 0.0988(3) 0.0066(6) Uiso d . 1 . .
    O O10 0.3897(3) 0.8277(3) 0.0502(3) 0.0079(6) Uiso d . 1 . .
    O O11 0.6052(4) 0.6778(4) 0.2061(3) 0.0123(8) Uiso d . 1 . .
    O O12 0.5873(4) 0.6714(4) 0.0346(4) 0.0094(7) Uiso d . 1 . .
loop_
    _atom_site_aniso_label
    _atom_site_aniso_U_11
    _atom_site_aniso_U_22
    _atom_site_aniso_U_33
    _atom_site_aniso_U_12
    _atom_site_aniso_U_13
    _atom_site_aniso_U_23
    Nd1 0.00648(15) 0.00682(15) 0.00943(15) -0.00027(12) 0.00102(12)
                                                                    -0.00061(12)
    Nd2 0.00608(15) 0.00676(15) 0.00855(15) -0.00038(12) 0.00078(12)
                                                                    -0.00054(12)
    Nd3 0.0085(2) 0.00601(19) 0.0098(2) -0.00132(15) -0.00053(17) 0.00009(14)
    Nd4 0.00755(19) 0.00627(19) 0.0108(2) -0.00106(14) 0.00007(16) -0.00121(14)
    Nd5 0.0125(5) 0.0231(6) 0.0207(5) -0.0049(4) 0.000 0.000
    Nd6 0.0196(5) 0.0088(4) 0.0189(5) 0.0093(4) 0.000 0.000
    Nd7 0.0074(3) 0.0067(3) 0.0136(4) -0.0004(3) 0.000 0.000
    Ca1 0.00648(15) 0.00682(15) 0.00943(15) -0.00027(12) 0.00102(12)
                                                                    -0.00061(12)
    Ca2 0.00608(15) 0.00676(15) 0.00855(15) -0.00038(12) 0.00078(12)
                                                                    -0.00054(12)
    Ca3 0.0085(2) 0.00601(19) 0.0098(2) -0.00132(15) -0.00053(17) 0.00009(14)
    Ca4 0.00755(19) 0.00627(19) 0.0108(2) -0.00106(14) 0.00007(16) -0.00121(14)
    Ca5 0.0125(5) 0.0231(6) 0.0207(5) -0.0049(4) 0.000 0.000
    Ca6 0.0196(5) 0.0088(4) 0.0189(5) 0.0093(4) 0.000 0.000
    Ca7 0.0074(3) 0.0067(3) 0.0136(4) -0.0004(3) 0.000 0.000
    Ru1 0.00461(7) 0.00620(7) 0.00523(7) -0.00037(5) -0.00005(5) 0.00051(5)
    Ru2 0.00537(7) 0.00597(7) 0.00521(7) 0.00064(5) -0.00009(5) 0.00053(5)
_geom_special_details
;
 All s.u.'s (except the s.u. in the dihedral angle between two l.s. planes)
 are estimated using the full covariance matrix.  The cell s.u.'s are taken
 into account individually in the estimation of s.u.'s in distances, angles
 and torsion angles; correlations between s.u.'s in cell parameters are only
 used when they are defined by crystal symmetry.  An approximate (isotropic)
 treatment of cell s.u.'s is used for estimating s.u.'s involving l.s. planes.
;
loop_
    _geom_bond_atom_site_label_1
    _geom_bond_atom_site_label_2
    _geom_bond_site_symmetry_2
    _geom_bond_distance
    _geom_bond_publ_flag
    Nd1 O11 . 2.406(5) ?
    Nd1 O5 1_655 2.419(5) ?
    Nd1 O9 8_464 2.470(4) ?
    Nd1 O4 1_655 2.493(5) ?
    Nd1 O2 8_454 2.494(4) ?
    Nd1 O4 8_454 2.510(5) ?
    Nd1 O12 8_464 2.525(5) ?
    Nd1 O3 1_655 2.548(4) ?
    Nd1 O3 8_454 2.764(4) ?
    Nd2 O10 . 2.408(4) ?
    Nd2 O2 . 2.412(4) ?
    Nd2 O5 4_464 2.467(5) ?
    Nd2 O8 4_464 2.512(5) ?
    Nd2 O7 4_464 2.546(4) ?
    Nd2 O6 . 2.562(5) ?
    Nd2 O6 4_464 2.589(4) ?
    Nd2 O1 . 2.686(4) ?
    Nd2 O1 4_464 2.857(4) ?
    Nd3 O9 6_564 2.219(4) ?
    Nd3 O6 . 2.262(4) ?
    Nd3 O8 . 2.316(5) ?
    Nd3 O12 3_655 2.358(5) ?
    Nd3 O3 6_464 2.501(4) ?
    Nd3 O10 . 2.713(4) ?
    Nd3 O10 3_655 2.753(4) ?
    Nd3 O5 4_464 2.864(4) ?
    Nd4 O7 . 2.225(4) ?
    Nd4 O4 6_454 2.292(5) ?
    Nd4 O12 6_554 2.314(5) ?
    Nd4 O8 4_464 2.350(5) ?
    Nd4 O1 . 2.571(4) ?
    Nd4 O11 4_464 2.620(4) ?
    Nd4 O11 6_554 2.845(4) ?
    Nd4 O2 3_655 2.943(4) ?
    Nd5 O1 . 2.285(4) ?
    Nd5 O1 6_454 2.285(4) ?
    Nd5 O7 7_544 2.389(4) ?
    Nd5 O7 4_464 2.389(4) ?
    Nd5 O11 4_464 2.464(4) ?
    Nd5 O11 7_544 2.464(4) ?
    Nd6 O3 4_464 2.418(4) ?
    Nd6 O3 7_654 2.418(4) ?
    Nd6 O10 6_564 2.479(4) ?
    Nd6 O10 . 2.479(4) ?
    Nd6 O9 6_564 2.507(4) ?
    Nd6 O9 . 2.507(4) ?
    Nd6 O6 4_464 2.915(4) ?
    Nd6 O6 7_654 2.915(4) ?
    Nd7 O2 3_655 2.377(4) ?
    Nd7 O2 8_354 2.377(4) ?
    Nd7 O5 6_454 2.416(4) ?
    Nd7 O5 . 2.416(4) ?
    Nd7 O1 . 2.524(4) ?
    Nd7 O1 6_454 2.524(4) ?
    Nd7 O4 . 2.865(5) ?
    Nd7 O4 6_454 2.865(5) ?
    Ru1 O4 . 1.931(5) ?
    Ru1 O6 . 1.942(4) ?
    Ru1 O2 . 1.973(4) ?
    Ru1 O5 . 1.989(4) ?
    Ru1 O1 . 2.005(4) ?
    Ru1 O3 . 2.046(4) ?
    Ru2 O10 . 1.936(4) ?
    Ru2 O11 . 1.942(5) ?
    Ru2 O12 . 1.966(5) ?
    Ru2 O9 . 1.965(4) ?
    Ru2 O7 . 1.981(4) ?
    Ru2 O8 . 1.981(5) ?
loop_
    _geom_angle_atom_site_label_1
    _geom_angle_atom_site_label_2
    _geom_angle_atom_site_label_3
    _geom_angle_site_symmetry_1
    _geom_angle_site_symmetry_3
    _geom_angle
    _geom_angle_publ_flag
    O4 Ru1 O6 . . 176.1(2) ?
    O4 Ru1 O2 . . 92.84(19) ?
    O6 Ru1 O2 . . 86.75(18) ?
    O4 Ru1 O5 . . 89.49(19) ?
    O6 Ru1 O5 . . 90.74(19) ?
    O2 Ru1 O5 . . 176.6(2) ?
    O4 Ru1 O1 . . 96.22(18) ?
    O6 Ru1 O1 . . 87.72(17) ?
    O2 Ru1 O1 . . 92.38(18) ?
    O5 Ru1 O1 . . 89.79(18) ?
    O4 Ru1 O3 . . 78.74(16) ?
    O6 Ru1 O3 . . 97.33(16) ?
    O2 Ru1 O3 . . 88.71(16) ?
    O5 Ru1 O3 . . 89.35(17) ?
    O1 Ru1 O3 . . 174.89(18) ?
    O10 Ru2 O11 . . 176.1(2) ?
    O10 Ru2 O12 . . 93.5(2) ?
    O11 Ru2 O12 . . 90.3(2) ?
    O10 Ru2 O9 . . 86.29(16) ?
    O11 Ru2 O9 . . 93.92(18) ?
    O12 Ru2 O9 . . 81.85(19) ?
    O10 Ru2 O7 . . 97.22(17) ?
    O11 Ru2 O7 . . 82.67(18) ?
    O12 Ru2 O7 . . 96.60(19) ?
    O9 Ru2 O7 . . 176.3(2) ?
    O10 Ru2 O8 . . 86.56(19) ?
    O11 Ru2 O8 . . 89.6(2) ?
    O12 Ru2 O8 . . 179.7(3) ?
    O9 Ru2 O8 . . 98.42(18) ?
    O7 Ru2 O8 . . 83.13(19) ?
data_global
_journal_date_recd_electronic     2010-10-21
_journal_date_accepted     2010-11-10
_journal_name_full     'Acta Crystallographica, Section E'
_journal_year     2010
_journal_volume     66
_journal_issue     12
_journal_page_first     i80
_journal_page_last     i80
_journal_paper_category     QI
_journal_coeditor_code     BR2148
_publ_contact_author_name     'Nobuo Ishizawa'
_publ_contact_author_address
;
Nagoya Institute of Technology, Gokiso, Nagoya 466-8555, Japan
;
_publ_contact_author_email     'ishizawa@nitech.ac.jp'
_publ_contact_author_fax     '+81-572-27-6812'
_publ_contact_author_phone     '+81-572-27-6811'
_publ_section_title
;
(Ca<i>~x~</i>Nd~11-~<i>~x~</i>)Ru~4~O~24~ (<i>x</i> = 4.175)
;
loop_
    _publ_author_name
    _publ_author_footnote
    _publ_author_address
    'Sakakura, Terutoshi' .
;
Ceramics Research Laboratory, Nagoya Institute of Technology, Asahigaoka
Tajimi 507-0071, Japan
;
    'Okada, Keita' .
;
Ceramics Research Laboratory, Nagoya Institute of Technology, Asahigaoka
Tajimi 507-0071, Japan
;
    'Iguchi, Hironaga' .
;
Ceramics Research Laboratory, Nagoya Institute of Technology, Asahigaoka
Tajimi 507-0071, Japan
;
    'Wang, Jun' .
;
Ceramics Research Laboratory, Nagoya Institute of Technology, Asahigaoka
Tajimi 507-0071, Japan
;
    'Ishizawa, Nobuo' .
;
Ceramics Research Laboratory, Nagoya Institute of Technology, Asahigaoka
Tajimi 507-0071, Japan
;
