# Supplementary material for: (CaxNd11-x)Ru4O24 (x = 4.175)
Source: Acta Crystallogr Sect E Struct Rep Online. 2010 Nov 17;66(Pt 12):i80. doi: 10.1107/S1600536810046593 (PMC3011423; doi:10.1107/S1600536810046593)
Supplement: Supplementary file 2 [file e-66-00i80-Isup2.hkl]

#
# h,k,l, Fc-squared, Fo-squared, sigma(Fo-squared) and status flag
#
data_I
_shelx_title '  cnr2 in I41'
_shelx_refln_list_code          4
_shelx_F_calc_maximum     1538.74
_exptl_crystal_F_000      3442.40
_reflns_d_resolution_high  0.5528
 
loop_
 _symmetry_equiv_pos_as_xyz
 'x, y, z'
 '-x+1/2, -y+1/2, z+1/2'
 '-y, x+1/2, z+1/4'
 'y+1/2, -x, z+3/4'
 'x+1/2, y+1/2, z+1/2'
 '-x+1, -y+1, z+1'
 '-y+1/2, x+1, z+3/4'
 'y+1, -x+1/2, z+5/4'
 
_cell_length_a    11.2426
_cell_length_b    11.2426
_cell_length_c    16.1043
_cell_angle_alpha  90.000
_cell_angle_beta   90.000
_cell_angle_gamma  90.000
 
_shelx_F_squared_multiplier     1.000
 
loop_
 _refln_index_h
 _refln_index_k
 _refln_index_l
 _refln_F_squared_calc
 _refln_F_squared_meas
 _refln_F_squared_sigma
 _refln_observed_status
   0   1 -29     3652.89     3656.82    225.40 o
   0   0 -28    83958.95    86406.01   2208.05 o
   1   1 -28    34371.79    34728.86    634.67 o
   0   2 -28     1215.37      986.00    153.40 o
   2   2 -28    68418.24    66154.80    971.28 o
  -1   3 -28    11466.28    11358.05    358.93 o
   1   3 -28    23981.21    24017.45    514.78 o
   3   3 -28     7548.22     7849.72    306.42 o
  -2   4 -28       80.09      198.25    104.35 o
   0   4 -28    54195.86    55701.25    834.05 o
   2   4 -28     6173.21     6047.94    272.02 o
  -1   5 -28     3872.43     3586.41    224.75 o
   1   5 -28    13523.30    13130.71    383.34 o
   0   1 -27       88.94      272.33    135.00 o
  -1   2 -27     1788.24     1451.76    169.06 o
   1   2 -27     3923.88     4092.35    245.38 o
  -2   3 -27     2235.55     2315.89    195.21 o
   0   3 -27     9903.75    10384.15    333.93 o
   2   3 -27       68.58      183.68     97.16 o
  -3   4 -27    45966.51    45034.43    774.28 o
  -1   4 -27    20011.52    20476.89    470.08 o
   1   4 -27    13671.48    13416.09    491.66 o
   3   4 -27       97.23      341.56    109.32 o
  -4   5 -27      239.63      318.83    123.80 o
  -2   5 -27     3225.45     3766.25    251.44 o
   0   5 -27     4481.03     4889.02    247.35 o
   2   5 -27      489.48      888.79    132.10 o
   4   5 -27    19081.45    19994.39    381.24 o
  -3   6 -27     4304.28     4443.47    209.97 o
  -1   6 -27     4032.47     4717.83    240.96 o
   1   6 -27      689.27      687.10    130.03 o
   3   6 -27     4069.79     4355.60    192.63 o
  -2   7 -27     8188.63     8081.74    270.80 o
   0   7 -27     8152.50     8178.46    349.88 o
   2   7 -27      697.77      716.41    150.08 o
   1   1 -26      277.57      732.09    132.12 o
   0   2 -26     2406.06     3525.91    433.51 o
   2   2 -26     2676.47     2830.92    200.65 o
  -1   3 -26      339.79      265.38     99.98 o
   1   3 -26        0.59      186.93    135.00 o
   3   3 -26       75.12      184.22     99.54 o
  -2   4 -26     7609.19     7971.12    300.31 o
   0   4 -26     1070.29     1112.88    152.32 o
   2   4 -26    34811.00    34854.44    556.73 o
   4   4 -26      280.68      183.13     77.52 o
  -3   5 -26      373.99      332.77     92.81 o
  -1   5 -26      486.15      772.22    119.55 o
   1   5 -26      186.23      478.10    163.92 o
   3   5 -26      496.71      850.41    117.74 o
   5   5 -26      334.11      805.62    113.37 o
  -4   6 -26    45797.20    46664.54    659.90 o
  -2   6 -26      106.15      168.27    105.52 o
   0   6 -26     1465.89     1735.69    197.76 o
   2   6 -26    48678.15    47985.66    608.41 o
   4   6 -26      417.41      511.40    106.09 o
   6   6 -26    50331.39    50834.63    976.86 o
  -5   7 -26       71.37      123.74     81.56 o
  -3   7 -26      165.51      538.89    141.24 o
  -1   7 -26        9.30      289.60    146.81 o
   1   7 -26       10.34       66.57    103.70 o
   3   7 -26       66.31      163.41     94.23 o
   5   7 -26       23.42        1.78     91.40 o
  -4   8 -26     1078.32     1204.83    198.77 o
  -2   8 -26    55236.26    56084.36    969.25 o
   0   8 -26     7342.67     7540.00    291.90 o
   2   8 -26   109305.09   109447.69   1301.14 o
   4   8 -26     2909.15     2748.14    203.55 o
  -1   9 -26      212.42      210.35    174.68 o
   1   9 -26      629.19      930.02    137.73 o
   0   1 -25      527.99      427.11    108.51 o
  -1   2 -25     1040.01     1089.69    145.02 o
   1   2 -25      548.59      543.57    130.35 o
  -2   3 -25    10462.89    10713.58    332.69 o
   0   3 -25    28255.09    29142.59    551.49 o
   2   3 -25      980.32      796.68    139.70 o
  -3   4 -25    62237.96    61005.59    759.59 o
  -1   4 -25    13652.62    13264.55    324.42 o
   1   4 -25    26135.71    27508.70    475.35 o
   3   4 -25       68.57      341.00     84.54 o
  -4   5 -25      207.54      281.63     75.59 o
  -2   5 -25     4152.97     4331.16    198.70 o
   0   5 -25     2350.03     2317.49    158.14 o
   2   5 -25       80.04      260.05     79.33 o
   4   5 -25    16634.80    17496.78    345.75 o
  -5   6 -25     5564.74     6148.59    227.27 o
  -3   6 -25     1499.75     1689.48    149.29 o
  -1   6 -25    13785.64    13437.32    299.25 o
   1   6 -25     1303.63     1174.10    123.60 o
   3   6 -25     4992.34     5200.31    200.27 o
   5   6 -25      771.37      736.92    126.65 o
  -6   7 -25     7403.43     8032.14    297.31 o
  -4   7 -25     8451.72     8691.81    249.12 o
  -2   7 -25     7423.42     7930.51    265.15 o
   0   7 -25    13377.71    14220.31    341.08 o
   2   7 -25     5508.61     5551.87    255.30 o
   4   7 -25    28998.18    29410.97    573.56 o
   6   7 -25     1187.01     1255.38    190.14 o
  -5   8 -25    14236.65    14361.16    397.51 o
  -3   8 -25    48274.44    48478.25    878.21 o
  -1   8 -25    31527.02    32518.63    601.55 o
   1   8 -25    27774.96    27397.24    486.05 o
   3   8 -25     2777.29     2874.11    199.00 o
   5   8 -25     1190.38     1250.35    258.38 o
  -4   9 -25     2446.23     2916.53    238.54 o
  -2   9 -25     2647.06     2676.90    231.31 o
   0   9 -25     1106.92     1128.92    142.04 o
   2   9 -25     2978.54     2707.36    177.18 o
   4   9 -25      250.70      303.52    112.73 o
  -3  10 -25      105.77      306.67    201.51 o
  -1  10 -25     2675.10     2823.89    204.65 o
   1  10 -25     3575.98     3607.76    197.25 o
   3  10 -25      793.49      993.31    135.27 o
   0   0 -24   200986.22   195803.23   3839.60 o
   1   1 -24    48301.67    47530.84    718.52 o
   0   2 -24      166.42      226.79     97.76 o
   2   2 -24    81692.28    79931.77   1002.77 o
  -1   3 -24    17983.09    17390.93    409.67 o
   1   3 -24    47981.24    47507.45    642.81 o
   3   3 -24    12097.14    12154.50    282.47 o
  -2   4 -24      975.23     1266.73    133.74 o
   0   4 -24   138033.44   134613.34   1300.33 o
   2   4 -24      698.34      594.72     96.49 o
   4   4 -24    92141.66    92261.66    909.83 o
  -3   5 -24     6952.42     7308.51    222.12 o
  -1   5 -24    10461.12    10735.16    262.42 o
   1   5 -24    34814.06    35332.67    491.35 o
   3   5 -24     2050.47     2230.62    141.30 o
   5   5 -24      251.49      469.84     99.44 o
  -4   6 -24     1924.19     2333.03    146.33 o
  -2   6 -24    33738.69    34050.93    532.02 o
   0   6 -24     6785.74     6955.52    217.74 o
   2   6 -24    40516.70    40593.93    538.68 o
   4   6 -24    14301.64    14921.83    315.61 o
   6   6 -24    27632.70    28564.65    553.18 o
  -5   7 -24    12501.15    12825.49    299.22 o
  -3   7 -24     2062.00     2406.98    253.60 o
  -1   7 -24     4363.23     4792.68    191.49 o
   1   7 -24      287.24      467.53     98.41 o
   3   7 -24     1776.60     1824.78    167.48 o
   5   7 -24      134.34      164.68     87.49 o
   7   7 -24      756.90      858.63    149.84 o
  -6   8 -24    14813.65    14850.15    531.94 o
  -4   8 -24    34580.62    34259.27    618.53 o
  -2   8 -24      613.01      750.81    166.15 o
   0   8 -24    40278.57    39393.11    588.28 o
   2   8 -24     8180.38     8770.13    272.29 o
   4   8 -24    55568.35    53588.72    811.73 o
   6   8 -24     6048.71     6090.62    342.32 o
   8   8 -24    21056.61    21017.59    489.62 o
  -7   9 -24     9484.33     9752.70    478.87 o
  -5   9 -24    21790.82    22810.06    500.78 o
  -3   9 -24     2125.71     2322.81    220.25 o
  -1   9 -24     2669.05     2960.81    175.36 o
   1   9 -24      289.47      378.88     93.60 o
   3   9 -24      147.09      216.84     89.94 o
   5   9 -24      154.83      308.56    110.28 o
   7   9 -24     1800.93     1746.72    178.81 o
  -4  10 -24      757.09      970.63    181.18 o
  -2  10 -24     9017.15     9417.85    322.28 o
   0  10 -24     8222.31     8668.31    276.82 o
   2  10 -24    14793.77    15122.76    364.45 o
   4  10 -24    25338.15    26052.94    543.13 o
  -3  11 -24    19520.71    20242.56    690.04 o
  -1  11 -24    26541.56    26849.33    630.08 o
   1  11 -24     6382.91     6897.63    254.77 o
   3  11 -24       50.21      162.52     93.09 o
   0   1 -23     5628.66     5866.09    235.67 o
  -1   2 -23     7545.87     7445.94    262.13 o
   1   2 -23     9674.63     9640.14    296.35 o
  -2   3 -23     2137.80     2821.01    129.42 o
   0   3 -23    13326.34    13938.25    314.54 o
   2   3 -23    39949.09    40248.64    611.55 o
  -3   4 -23    18991.76    18542.84    338.14 o
  -1   4 -23      357.47      332.13     69.40 o
   1   4 -23    12803.08    12800.54    305.86 o
   3   4 -23      199.74      366.33     85.86 o
  -4   5 -23     1054.20     1635.06    156.91 o
  -2   5 -23     5663.52     5748.22    208.81 o
   0   5 -23     2097.60     2091.02    139.45 o
   2   5 -23    13409.17    13119.94    282.21 o
   4   5 -23       79.64      179.93     71.29 o
  -5   6 -23    22425.80    21517.24    379.16 o
  -3   6 -23    53160.61    51826.16    618.19 o
  -1   6 -23    50969.14    50000.21    595.77 o
   1   6 -23    12509.47    13136.94    261.78 o
   3   6 -23     7655.07     7653.04    223.60 o
   5   6 -23     8041.84     8444.69    236.59 o
  -6   7 -23     2175.01     2370.61    178.19 o
  -4   7 -23      813.08     1019.44    115.31 o
  -2   7 -23     3876.04     4373.27    218.29 o
   0   7 -23      161.00      513.83    146.64 o
   2   7 -23    14985.92    15013.54    363.56 o
   4   7 -23    17921.52    17349.77    419.44 o
   6   7 -23    20090.08    20901.70    466.27 o
  -7   8 -23     8333.70     8471.45    301.19 o
  -5   8 -23     1866.67     2013.67    174.54 o
  -3   8 -23    14002.33    13888.91    384.50 o
  -1   8 -23     7700.55     8398.71    257.07 o
   1   8 -23      308.34      331.94     88.38 o
   3   8 -23      641.01      810.84    123.48 o
   5   8 -23     7278.37     7547.92    286.14 o
   7   8 -23     1634.21     1759.52    170.71 o
  -8   9 -23     8561.98     9199.40    462.02 o
  -6   9 -23    30221.73    29972.17   1228.59 o
  -4   9 -23      363.95      680.05    287.09 o
  -2   9 -23     7261.63     7734.17    288.19 o
   0   9 -23     9250.92     8974.18    272.01 o
   2   9 -23      765.72      931.87    126.28 o
   4   9 -23     3976.02     3524.14    191.21 o
   6   9 -23      568.95     1012.40    167.59 o
   8   9 -23      283.84      392.46    118.26 o
  -7  10 -23       24.53       86.94    130.76 o
  -5  10 -23    13164.48    13466.97    383.33 o
  -3  10 -23    10342.41    10072.59    326.45 o
  -1  10 -23    40122.02    39667.56    596.94 o
   1  10 -23     3425.31     3326.42    187.63 o
   3  10 -23    15082.95    15286.36    362.17 o
   5  10 -23     8661.22     8845.30    301.55 o
   7  10 -23     3101.46     3158.23    213.15 o
  -4  11 -23     4219.46     4493.67    239.68 o
  -2  11 -23     2120.14     2395.67    188.43 o
   0  11 -23     5905.68     6058.45    234.63 o
   2  11 -23     2447.90     2458.74    226.71 o
   4  11 -23      111.14      192.97     92.08 o
  -3  12 -23       60.23      240.07    109.85 o
  -1  12 -23      650.15      767.22    130.47 o
   1  12 -23     3851.75     4320.26    210.44 o
   3  12 -23      553.27      720.12    132.47 o
   1   1 -22      362.05      876.47    159.91 o
   0   2 -22    19961.59    19112.10    362.57 o
   2   2 -22      309.62      612.21    178.82 o
  -1   3 -22      563.77      370.36     81.82 o
   1   3 -22    13236.94    12655.06    296.04 o
   3   3 -22    12649.22    12423.35    264.44 o
  -2   4 -22    27956.55    26653.52    368.86 o
   0   4 -22     8517.80     8382.92    233.36 o
   2   4 -22      554.20     1104.32    230.44 o
   4   4 -22    28370.64    29300.90    428.79 o
  -3   5 -22     2871.66     2735.96    137.97 o
  -1   5 -22    17626.88    17332.08    314.96 o
   1   5 -22     6040.20     6048.04    174.07 o
   3   5 -22       94.11      166.94     66.98 o
   5   5 -22    15894.14    17424.92    328.17 o
  -4   6 -22    14785.48    14844.88    300.62 o
  -2   6 -22      938.46     1026.84    103.77 o
   0   6 -22    77502.42    77358.59   1030.68 o
   2   6 -22    12190.95    11736.85    241.19 o
   4   6 -22   136914.05   135056.92   1175.15 o
   6   6 -22     6666.89     6948.94    236.50 o
  -5   7 -22     1461.29      960.26    114.91 o
  -3   7 -22    31901.15    31086.54    452.69 o
  -1   7 -22      133.61      196.97     61.49 o
   1   7 -22    27992.28    26234.06    444.72 o
   3   7 -22      296.65      281.93     79.72 o
   5   7 -22     7254.73     6931.78    266.06 o
   7   7 -22     2147.83     1863.87    164.90 o
  -6   8 -22   101530.41    99464.16   1179.74 o
  -4   8 -22      706.89      989.70    140.24 o
  -2   8 -22    18156.93    18028.19    547.83 o
   0   8 -22    38979.26    38956.43    567.83 o
   2   8 -22      335.31      398.02     98.47 o
   4   8 -22    86281.69    85317.06    946.96 o
   6   8 -22      310.67      689.56    147.76 o
   8   8 -22    33024.09    33782.68    751.51 o
  -7   9 -22      234.92      328.44    166.53 o
  -5   9 -22    11212.51    12206.71    352.89 o
  -3   9 -22     1217.28     1057.64    123.83 o
  -1   9 -22     6216.00     7123.60    240.26 o
   1   9 -22       76.61      149.36     75.84 o
   3   9 -22      560.35      326.39     92.55 o
   5   9 -22     3413.58     3424.74    187.03 o
   7   9 -22     8979.67     9102.78    314.53 o
   9   9 -22     1544.83     1620.51    244.99 o
  -8  10 -22    22439.96    22300.64    713.89 o
  -6  10 -22       20.85       80.63    125.43 o
  -4  10 -22    53067.92    53955.80    712.40 o
  -2  10 -22     2055.98     2214.41    188.57 o
   0  10 -22   127392.26   125781.88   1251.78 o
   2  10 -22    16655.17    15790.60    362.24 o
   4  10 -22   152485.11   150845.67   1447.17 o
   6  10 -22     6572.53     6210.04    237.85 o
   8  10 -22    70715.88    70024.34    962.38 o
  -7  11 -22     2532.13     2752.17    362.91 o
  -5  11 -22     2713.15     2594.75    255.21 o
  -3  11 -22     9336.15     9129.30    318.65 o
  -1  11 -22     2340.21     2609.30    172.94 o
   1  11 -22    19412.99    18978.49    399.81 o
   3  11 -22     8854.27     9598.93    291.39 o
   5  11 -22     2097.61     1895.77    160.76 o
   7  11 -22     2035.38     2081.59    162.50 o
  -4  12 -22      190.52      332.94    139.66 o
  -2  12 -22    41674.09    40728.36    868.78 o
   0  12 -22    20186.08    19477.49    410.04 o
   2  12 -22     3995.26     4401.54    208.78 o
   4  12 -22    41977.37    41775.62    634.98 o
  -1  13 -22      951.99     1361.09    146.59 o
   1  13 -22     1593.18     1189.28    142.04 o
   0   1 -21     2055.59     1844.35    138.99 o
  -1   2 -21    72537.16    70621.42    714.57 o
   1   2 -21       41.67      349.52    153.23 o
  -2   3 -21    11208.83    11562.16    226.09 o
   0   3 -21     3483.78     3283.65    154.04 o
   2   3 -21     1783.07     1792.06    133.71 o
  -3   4 -21     8171.78     7840.92    209.48 o
  -1   4 -21    24994.08    24416.83    342.54 o
   1   4 -21    16584.60    17557.39    283.79 o
   3   4 -21     4477.27     3767.96    151.96 o
  -4   5 -21    20009.89    20289.88    346.14 o
  -2   5 -21     3024.94     3127.64    129.32 o
   0   5 -21      802.46      955.17    149.25 o
   2   5 -21    41543.37    42101.16    474.11 o
   4   5 -21    21776.03    20930.58    349.54 o
  -5   6 -21    83876.33    84300.27    832.09 o
  -3   6 -21    22129.37    21391.03    354.96 o
  -1   6 -21    59824.15    59772.70    592.77 o
   1   6 -21    12536.24    12682.47    244.79 o
   3   6 -21    12895.80    13303.44    290.02 o
   5   6 -21     2997.93     3553.48    152.08 o
  -6   7 -21     8523.25     8876.65    291.65 o
  -4   7 -21      521.57      536.81    105.26 o
  -2   7 -21     5916.10     6262.94    164.83 o
   0   7 -21     6185.76     5749.21    186.56 o
   2   7 -21     2791.21     3597.91    239.01 o
   4   7 -21      499.25      463.35     95.63 o
   6   7 -21      431.92      268.26     87.37 o
  -7   8 -21     7579.34     7745.86    281.11 o
  -5   8 -21    11699.62    12517.49    307.37 o
  -3   8 -21    18484.01    17868.76    363.28 o
  -1   8 -21     3328.08     2903.81    156.06 o
   1   8 -21    24858.64    24091.65    424.36 o
   3   8 -21     2899.64     3327.01    169.58 o
   5   8 -21    11013.90    11604.04    296.58 o
   7   8 -21    19812.58    20250.55    454.04 o
  -8   9 -21     1272.07     1328.81    314.49 o
  -6   9 -21      219.70      168.59    123.88 o
  -4   9 -21    27999.47    28775.45    478.32 o
  -2   9 -21     1710.54     1761.23    142.85 o
   0   9 -21    12663.06    13030.56    312.48 o
   2   9 -21     4954.77     5384.52    210.18 o
   4   9 -21     1333.87     1275.50    193.67 o
   6   9 -21    19660.34    19711.42    397.07 o
   8   9 -21    12163.14    12139.54    356.68 o
  -9  10 -21     9949.61    10533.30    490.71 o
  -7  10 -21     2381.87     2628.74    379.03 o
  -5  10 -21    10792.81    10805.42    295.62 o
  -3  10 -21    12523.15    12627.21    350.65 o
  -1  10 -21     8853.87     9177.34    269.30 o
   1  10 -21    13380.96    13065.12    323.32 o
   3  10 -21     1487.59     1624.21    144.44 o
   5  10 -21      744.00      691.05    112.40 o
   7  10 -21    14980.37    14593.56    347.81 o
   9  10 -21    13176.13    13006.84    547.91 o
  -8  11 -21    20641.39    21999.52    896.47 o
  -6  11 -21     5694.94     5712.47    653.40 o
  -4  11 -21      649.30      912.20    128.56 o
  -2  11 -21     1815.60     2912.49    261.11 o
   0  11 -21     5977.36     5749.52    224.12 o
   2  11 -21    21425.04    20394.72    414.50 o
   4  11 -21     6165.37     5439.45    224.80 o
   6  11 -21    11225.75    11601.53    317.22 o
   8  11 -21      476.58      680.53    124.84 o
  -7  12 -21     1500.77     1580.52    354.81 o
  -5  12 -21     2797.62     2306.52    370.98 o
  -3  12 -21    10055.15    10536.19    334.52 o
  -1  12 -21     8711.60     8986.93    278.07 o
   1  12 -21     3603.33     3840.09    194.77 o
   3  12 -21    19739.75    19622.81    413.00 o
   5  12 -21     1026.56     1191.32    154.61 o
   7  12 -21    25941.19    26714.29    491.29 o
  -4  13 -21    22918.42    25014.29    605.86 o
  -2  13 -21    17292.46    17232.12    433.84 o
   0  13 -21    35480.47    35820.49    573.96 o
   2  13 -21     7712.57     7943.95    269.59 o
   4  13 -21     1733.18     1743.63    159.84 o
  -1  14 -21     2795.74     2926.95    208.82 o
   1  14 -21      445.62      784.44    128.89 o
   0   0 -20     5122.25     4033.52    354.95 o
   1   1 -20    63837.64    61420.15    699.40 o
   0   2 -20     2665.24     2697.81    204.44 o
   2   2 -20   154099.80   152711.56   1139.82 o
  -1   3 -20   125513.23   123764.11    969.19 o
   1   3 -20    21771.17    21209.69    331.17 o
   3   3 -20    52843.01    52534.00    579.70 o
  -2   4 -20     1080.16      934.00     83.88 o
   0   4 -20    30194.88    30434.07    375.82 o
   2   4 -20      746.17      262.72     76.27 o
   4   4 -20    17797.46    17724.86    308.74 o
  -3   5 -20    20555.28    21182.39    344.07 o
  -1   5 -20    10260.79    10965.00    203.63 o
   1   5 -20     2158.04     2469.82    154.80 o
   3   5 -20    46599.61    46173.57    496.43 o
   5   5 -20        5.46      331.37    192.31 o
  -4   6 -20     4296.31     3928.85    257.42 o
  -2   6 -20    92604.33    90502.80    728.96 o
   0   6 -20      512.78      193.06     53.99 o
   2   6 -20    90167.77    88149.88    765.78 o
   4   6 -20     1405.64     1293.16    112.10 o
   6   6 -20    59281.80    58589.53    800.15 o
  -5   7 -20     8068.35     8246.33    218.26 o
  -3   7 -20     2143.16     2550.75    119.83 o
  -1   7 -20    40072.63    39740.50    455.26 o
   1   7 -20      137.32      281.26     84.57 o
   3   7 -20    15318.63    15786.89    330.43 o
   5   7 -20    10043.47    10161.03    267.99 o
   7   7 -20     9898.53    10130.88    306.65 o
  -6   8 -20     2801.36     2893.65    203.78 o
  -4   8 -20    54657.77    55244.87    683.62 o
  -2   8 -20     2984.27     2950.59    140.85 o
   0   8 -20    25508.83    24523.11    441.68 o
   2   8 -20     1743.87     1945.46    136.82 o
   4   8 -20    40895.42    40230.51    571.34 o
   6   8 -20     3936.93     4176.13    187.95 o
   8   8 -20    34492.39    36245.60    617.94 o
  -7   9 -20    55717.63    52922.44   1111.25 o
  -5   9 -20    17620.51    18100.58    366.70 o
  -3   9 -20    99037.58    97478.20   1013.56 o
  -1   9 -20     4718.12     5059.04    196.84 o
   1   9 -20    28106.36    28372.50    466.47 o
   3   9 -20      331.50      274.98     78.27 o
   5   9 -20      675.01      579.96    108.42 o
   7   9 -20      568.34      566.25    107.13 o
   9   9 -20      726.57      744.82    233.84 o
  -8  10 -20    10242.72     9627.73    456.49 o
  -6  10 -20    25312.28    24127.03    708.47 o
  -4  10 -20     7430.06     7948.27    250.70 o
  -2  10 -20    28212.38    28035.13    467.42 o
   0  10 -20     8029.62     7962.62    278.26 o
   2  10 -20    59079.43    56642.37    720.38 o
   4  10 -20      328.74      520.74    219.79 o
   6  10 -20    47601.18    46504.68    645.78 o
   8  10 -20     1591.23     1820.68    155.01 o
  10  10 -20    29164.99    28451.68    817.15 o
  -9  11 -20     6199.66     6679.05    750.23 o
  -7  11 -20    61722.64    63232.62   1277.79 o
  -5  11 -20    14035.19    14402.76    379.00 o
  -3  11 -20    28272.62    27937.64    476.78 o
  -1  11 -20        6.33      166.22    109.16 o
   1  11 -20      174.84      428.69    152.53 o
   3  11 -20     3485.71     4101.48    331.97 o
   5  11 -20     6872.91     6651.31    253.69 o
   7  11 -20     1446.71     1461.43    146.59 o
   9  11 -20       77.80      217.52    116.13 o
  -8  12 -20    39212.85    40441.82   1407.38 o
  -6  12 -20     6582.48     6373.13    548.57 o
  -4  12 -20    36085.84    36161.57    628.57 o
  -2  12 -20     6663.45     6736.81    267.63 o
   0  12 -20    41724.49    41274.33    612.10 o
   2  12 -20     1860.04     2101.79    158.05 o
   4  12 -20    18088.82    18441.36    422.94 o
   6  12 -20     1205.12      833.76    172.08 o
   8  12 -20    20806.60    21158.11    430.42 o
  -7  13 -20    36175.48    39639.07   1374.67 o
  -5  13 -20    16784.65    15534.16    839.68 o
  -3  13 -20    44803.55    44351.36    717.97 o
  -1  13 -20    34001.73    33792.91    550.75 o
   1  13 -20     9109.52     8822.04    276.95 o
   3  13 -20     4788.84     5303.77    221.25 o
   5  13 -20     8464.70     8629.84    279.85 o
   7  13 -20      248.35      115.17     90.99 o
  -4  14 -20    12438.64    12865.72    434.85 o
  -2  14 -20    20135.86    20262.39    474.33 o
   0  14 -20      239.67      681.36    119.33 o
   2  14 -20    34340.85    33688.78    563.85 o
   4  14 -20      592.40       68.99     86.31 o
   0   1 -19    11156.19    11432.75    255.00 o
  -1   2 -19    71653.95    71366.10    635.48 o
   1   2 -19     7413.81     6735.26    177.38 o
  -2   3 -19     7670.62     8230.76    216.49 o
   0   3 -19      805.67      708.07     72.34 o
   2   3 -19      209.96      104.07     55.29 o
  -3   4 -19    11506.26    11326.54    239.41 o
  -1   4 -19    35851.58    34967.83    374.10 o
   1   4 -19     3640.63     3441.15    125.06 o
   3   4 -19     2294.10     2415.25    129.36 o
  -4   5 -19      148.79      282.08    132.22 o
  -2   5 -19    29144.18    28888.97    338.06 o
   0   5 -19    31458.67    30479.28    370.51 o
   2   5 -19    85315.92    83659.63    723.00 o
   4   5 -19    48598.41    48721.96    551.84 o
  -5   6 -19    70384.35    68155.84    698.90 o
  -3   6 -19    14769.76    14953.76    258.98 o
  -1   6 -19    75078.12    73445.96    618.97 o
   1   6 -19     8128.03     7614.26    179.95 o
   3   6 -19      927.15      836.51    147.85 o
   5   6 -19      783.50      876.04    151.80 o
  -6   7 -19    17787.56    17698.99    391.37 o
  -4   7 -19    19665.21    19929.01    306.59 o
  -2   7 -19     6387.50     6407.80    214.40 o
   0   7 -19     2585.22     2701.19    142.32 o
   2   7 -19     3221.77     3044.55    151.29 o
   4   7 -19      980.54      882.09    108.92 o
   6   7 -19     1638.96     1548.46    269.36 o
  -7   8 -19      672.16      770.70    122.40 o
  -5   8 -19    11071.13    11547.71    278.35 o
  -3   8 -19    40119.64    39800.25    548.08 o
  -1   8 -19     7128.77     6808.38    195.13 o
   1   8 -19    31126.02    30461.31    468.16 o
   3   8 -19     8468.44     8610.69    240.55 o
   5   8 -19     2724.85     2432.11    148.28 o
   7   8 -19    58949.18    58602.55    953.93 o
  -8   9 -19      513.49      109.02    330.59 o
  -6   9 -19     2260.40     1981.33    370.97 o
  -4   9 -19     1139.86     1200.83    161.88 o
  -2   9 -19     2707.91     2538.56    145.47 o
   0   9 -19      203.11      224.41     69.60 o
   2   9 -19     9970.65     9119.62    252.25 o
   4   9 -19     4643.16     4686.95    189.87 o
   6   9 -19     9776.20     9748.59    458.39 o
   8   9 -19     2530.38     2761.34    167.88 o
  -9  10 -19      672.68      798.27    193.86 o
  -7  10 -19     1257.50     1601.71    362.87 o
  -5  10 -19     6122.49     6242.61    222.04 o
  -3  10 -19    20390.96    20021.79    381.34 o
  -1  10 -19     7270.29     7448.64    244.64 o
   1  10 -19    25243.85    25153.50    437.67 o
   3  10 -19      110.52      236.08     94.56 o
   5  10 -19     1078.18      810.35    113.58 o
   7  10 -19    38126.09    37353.74    563.93 o
   9  10 -19    12373.27    12391.25    413.11 o
 -10  11 -19    20045.52    20948.29    690.91 o
  -8  11 -19    25421.30    24080.46    724.98 o
  -6  11 -19    24961.15    24801.88    961.50 o
  -4  11 -19    12762.29    13062.60    316.08 o
  -2  11 -19      240.09      293.16     93.82 o
   0  11 -19     1963.75     1987.36    144.99 o
   2  11 -19    14941.12    14107.78    329.13 o
   4  11 -19    16696.53    16605.44    365.38 o
   6  11 -19    41808.40    41970.78    612.16 o
   8  11 -19     7438.62     7575.19    259.66 o
  10  11 -19    15193.05    15221.56    468.76 o
  -9  12 -19     7382.47     7002.78    580.88 o
  -7  12 -19     2729.78     2209.73    370.98 o
  -5  12 -19     2286.84     2371.52    267.83 o
  -3  12 -19    24989.66    24777.34    502.84 o
  -1  12 -19     1442.88     1583.56    142.51 o
   1  12 -19    27902.81    26724.69    471.09 o
   3  12 -19     9621.31     9911.94    285.53 o
   5  12 -19      537.99      498.28    107.75 o
   7  12 -19    25746.30    25330.61    471.03 o
   9  12 -19     4252.37     4862.63    221.85 o
  -8  13 -19     1377.71     1161.19    354.81 o
  -6  13 -19      821.62      886.98    306.41 o
  -4  13 -19    19190.51    20124.92    896.40 o
  -2  13 -19    15811.88    16311.90    365.17 o
   0  13 -19    26732.65    25740.50    490.20 o
   2  13 -19     6088.87     6632.69    238.96 o
   4  13 -19     5048.99     4632.60    211.27 o
   6  13 -19      260.43      178.57     85.50 o
   8  13 -19       64.22      176.49     94.72 o
  -5  14 -19     5709.41     6421.04    564.66 o
  -3  14 -19     4336.70     4303.38    227.37 o
  -1  14 -19      521.30      439.30     96.65 o
   1  14 -19    16873.86    17021.20    385.10 o
   3  14 -19      174.97      304.32     87.59 o
   5  14 -19       12.29      290.19    111.26 o
  -2  15 -19     2193.85     2294.04    192.83 o
   0  15 -19     4724.76     5187.28    227.62 o
   2  15 -19    19579.35    19090.97    418.56 o
   1   1 -18    18319.81    18028.21    242.51 o
   0   2 -18   118561.47   117116.84    844.77 o
   2   2 -18      215.10      606.45    121.16 o
  -1   3 -18     1902.04     1253.09     76.51 o
   1   3 -18     1405.40     1318.13    128.59 o
   3   3 -18     8559.57     8852.75    183.48 o
  -2   4 -18   115966.78   114795.72    832.26 o
   0   4 -18    10927.51    11316.02    250.18 o
   2   4 -18   210252.70   207950.77   1434.33 o
   4   4 -18    33502.67    33118.31    422.70 o
  -3   5 -18     3274.71     3027.93    122.42 o
  -1   5 -18    74256.79    72086.09    594.80 o
   1   5 -18     1989.18     1552.45     90.15 o
   3   5 -18    75619.01    72727.46    645.25 o
   5   5 -18     9698.47     8775.85    209.41 o
  -4   6 -18   119278.52   117339.42    924.43 o
  -2   6 -18      387.93      576.78     68.53 o
   0   6 -18    33846.46    33568.34    389.67 o
   2   6 -18    24103.26    23643.34    318.82 o
   4   6 -18      312.89      850.04     90.96 o
   6   6 -18    11093.52    12060.70    312.70 o
  -5   7 -18     6366.88     5764.72    177.73 o
  -3   7 -18    20632.51    20854.25    303.57 o
  -1   7 -18      896.24      630.47     93.97 o
   1   7 -18     1063.94      926.42    101.98 o
   3   7 -18    17089.84    17147.14    327.89 o
   5   7 -18    15767.72    14965.42    311.65 o
   7   7 -18    13417.52    13792.73    302.55 o
  -6   8 -18    11250.64    11293.07    304.29 o
  -4   8 -18      920.27      965.33    107.61 o
  -2   8 -18    77939.66    75771.00    741.06 o
   0   8 -18    45841.26    44254.41    573.31 o
   2   8 -18   240333.55   234035.34   1934.51 o
   4   8 -18    99475.88    97280.86    992.44 o
   6   8 -18   158933.42   155164.75   1411.31 o
   8   8 -18    32678.34    32470.41    495.65 o
  -7   9 -18    32679.45    31961.25    929.88 o
  -5   9 -18    26620.40    25807.56    455.15 o
  -3   9 -18     1283.24     1125.47    124.53 o
  -1   9 -18    84789.49    81715.42    871.70 o
   1   9 -18    13467.60    13395.51    298.87 o
   3   9 -18    73520.08    70165.25    797.02 o
   5   9 -18     3682.84     4063.19    177.36 o
   7   9 -18     4206.46     3483.14    180.54 o
   9   9 -18      499.53      148.26     99.01 o
  -8  10 -18    52186.36    51180.29   1976.02 o
  -6  10 -18      185.09      204.74    101.57 o
  -4  10 -18    27882.65    28161.36    458.10 o
  -2  10 -18     3616.85     3786.96    156.06 o
   0  10 -18      407.88      932.96    154.58 o
   2  10 -18    27977.46    27038.15    450.96 o
   4  10 -18      452.63      378.41     83.96 o
   6  10 -18     9399.39     8971.06    280.15 o
   8  10 -18     5128.00     5872.03    220.40 o
  10  10 -18      571.61      868.17    164.31 o
  -9  11 -18     7708.14     8196.75    484.08 o
  -7  11 -18     1879.68     1231.46    338.70 o
  -5  11 -18     1228.85      801.82    126.05 o
  -3  11 -18     4917.07     4861.90    194.00 o
  -1  11 -18     1566.60     1285.37    119.83 o
   1  11 -18     1209.04     1319.69    169.06 o
   3  11 -18      626.32      284.16     81.15 o
   5  11 -18    17774.32    16694.65    360.96 o
   7  11 -18      348.60       58.27     72.19 o
   9  11 -18    27601.06    26642.79    532.90 o
  11  11 -18     2085.40     2225.17    219.44 o
 -10  12 -18    38049.74    38966.16   1374.90 o
  -8  12 -18      160.90      209.64    209.64 o
  -6  12 -18    17471.25    19589.19    904.36 o
  -4  12 -18      665.80      864.82    134.92 o
  -2  12 -18    34778.36    34169.10    527.48 o
   0  12 -18    19606.29    19596.19    392.69 o
   2  12 -18    96295.03    96357.66   1156.33 o
   4  12 -18    47227.00    45738.04    718.35 o
   6  12 -18   110370.77   108800.84   1405.11 o
   8  12 -18    10961.59    10773.93    303.06 o
  10  12 -18    23917.04    24093.09    596.86 o
  -9  13 -18     2352.49     2838.68    419.35 o
  -7  13 -18    13441.19    13835.00    791.03 o
  -5  13 -18     7003.49     7502.86    597.00 o
  -3  13 -18      266.34      251.98    100.19 o
  -1  13 -18    19823.46    19479.84    398.47 o
   1  13 -18    14227.05    14795.82    387.09 o
   3  13 -18    15610.15    14874.89    388.76 o
   5  13 -18    22522.50    21666.82    482.52 o
   7  13 -18     1947.28     2024.09    162.18 o
   9  13 -18      533.15      462.47    112.45 o
  -6  14 -18      443.90      903.08    322.53 o
  -4  14 -18    19024.92    18995.94    518.86 o
  -2  14 -18       65.09      134.67     83.43 o
   0  14 -18    13237.02    13505.03    373.27 o
   2  14 -18      625.72      447.16    125.69 o
   4  14 -18     9008.23     9363.23    378.31 o
   6  14 -18     2004.70     2247.79    190.89 o
  -5  15 -18      700.69       32.25    209.65 o
  -3  15 -18      429.68      265.54    104.35 o
  -1  15 -18    10164.17    10073.03    338.48 o
   1  15 -18      439.91       47.69     90.52 o
   3  15 -18    21093.20    20253.77    479.90 o
   5  15 -18     3743.94     3363.19    214.79 o
   0   1 -17    47628.71    48124.96    388.35 o
  -1   2 -17      837.15     1153.03     87.10 o
   1   2 -17    27669.87    28095.03    286.88 o
  -2   3 -17     2082.76     2269.13     91.27 o
   0   3 -17     2591.17     2741.54    150.41 o
   2   3 -17    61499.43    61499.25    496.31 o
  -3   4 -17    44362.24    44037.21    511.14 o
  -1   4 -17     1737.48     1809.82     84.62 o
   1   4 -17    54103.14    54134.61    508.33 o
   3   4 -17     8652.70     8471.28    177.37 o
  -4   5 -17    39796.33    39639.98    465.89 o
  -2   5 -17     8519.73     8652.13    167.34 o
   0   5 -17    57707.62    57733.30    503.03 o
   2   5 -17     6587.19     6723.25    160.91 o
   4   5 -17     4537.13     4612.73    136.44 o
  -5   6 -17    21919.55    22006.76    334.17 o
  -3   6 -17    69251.30    66843.10    562.04 o
  -1   6 -17   100664.23    99331.14    745.56 o
   1   6 -17    39264.36    38677.44    417.45 o
   3   6 -17    34897.34    35100.15    397.10 o
   5   6 -17     1249.13     1291.96    109.52 o
  -6   7 -17     6277.36     6343.23    473.36 o
  -4   7 -17    28231.21    27597.23    350.72 o
  -2   7 -17     6041.31     6378.72    149.93 o
   0   7 -17     5477.48     5486.17    162.72 o
   2   7 -17    13441.86    13775.55    332.81 o
   4   7 -17    24798.45    26067.02    411.75 o
   6   7 -17    47547.83    47172.58    853.99 o
  -7   8 -17    28723.94    29711.60    512.48 o
  -5   8 -17     4878.36     4521.84    174.19 o
  -3   8 -17    16640.46    17025.64    323.36 o
  -1   8 -17    10338.58    10287.15    225.71 o
   1   8 -17      100.35      349.40     84.37 o
   3   8 -17     7654.77     7787.47    231.48 o
   5   8 -17     2956.14     2949.34    148.65 o
   7   8 -17     1912.77     1886.79    148.36 o
  -8   9 -17     3892.33     4538.19    248.24 o
  -6   9 -17    27989.39    28953.99    587.57 o
  -4   9 -17     9532.75    10225.54    273.50 o
  -2   9 -17      497.96      639.93    107.41 o
   0   9 -17    51035.64    50480.76    625.66 o
   2   9 -17    10059.23     9985.46    250.91 o
   4   9 -17    17500.45    18169.12    351.00 o
   6   9 -17      657.78      421.59     83.91 o
   8   9 -17     5724.60     5809.57    211.42 o
  -9  10 -17     2627.73     2715.89    213.78 o
  -7  10 -17     2678.78     2045.75    227.25 o
  -5  10 -17    29643.89    29870.21    465.49 o
  -3  10 -17    10433.17    11198.14    270.91 o
  -1  10 -17    43047.49    42359.94    571.49 o
   1  10 -17     1808.52     1748.02    157.75 o
   3  10 -17    21677.59    21790.87    472.81 o
   5  10 -17    26511.84    25830.87    488.91 o
   7  10 -17     1737.20     1757.31    137.74 o
   9  10 -17    46739.13    47026.36    840.82 o
 -10  11 -17     9143.17     8734.48    390.88 o
  -8  11 -17      298.88      147.44    120.95 o
  -6  11 -17      591.60     1294.50    204.31 o
  -4  11 -17    22782.08    22641.57    402.95 o
  -2  11 -17    19978.75    20049.16    341.23 o
   0  11 -17    11820.04    10514.53    302.45 o
   2  11 -17     7675.68     7386.08    260.14 o
   4  11 -17     1613.46     1676.01    158.30 o
   6  11 -17     2696.61     2226.09    163.20 o
   8  11 -17    34692.68    34963.59    542.28 o
  10  11 -17     4260.47     4210.50    399.19 o
 -11  12 -17     9788.61    11619.75    726.23 o
  -9  12 -17     6304.76     7357.19    580.83 o
  -7  12 -17      544.17      548.30    241.90 o
  -5  12 -17     5004.22     5640.44    341.66 o
  -3  12 -17     7490.44     7867.57    276.27 o
  -1  12 -17      214.81      167.48    120.50 o
   1  12 -17    24126.90    22734.62    466.47 o
   3  12 -17     2561.59     2523.68    200.05 o
   5  12 -17    34012.33    34513.94    604.34 o
   7  12 -17     9908.66    10426.28    324.59 o
   9  12 -17    15172.07    14825.11    352.25 o
  11  12 -17     8599.44     8770.23    365.91 o
 -10  13 -17    34500.91    36852.57   1325.98 o
  -8  13 -17     7190.97     7293.16    597.01 o
  -6  13 -17    15156.41    15516.44    807.31 o
  -4  13 -17     2315.16     2756.81    187.40 o
  -2  13 -17     1835.21     1641.80    158.86 o
   0  13 -17    17630.11    17533.71    491.86 o
   2  13 -17    23499.74    22535.61    478.44 o
   4  13 -17     6578.71     6929.01    412.21 o
   6  13 -17     6600.63     6465.88    268.17 o
   8  13 -17      355.77      259.55    104.35 o
  10  13 -17      165.27      193.19    118.16 o
  -7  14 -17    14433.75    16612.93    855.67 o
  -3  14 -17    23033.96    23564.80    572.07 o
  -1  14 -17     1548.51     1637.95    164.57 o
   1  14 -17     6755.21     6488.01    261.73 o
   3  14 -17      655.59      396.49    169.92 o
   5  14 -17    11396.49    11106.33    356.84 o
   7  14 -17     2611.91     2355.23    193.30 o
  -6  15 -17     1392.77     1548.25    370.94 o
  -4  15 -17     3280.41     3304.40    244.75 o
  -2  15 -17    28964.58    30027.45    575.56 o
   0  15 -17    14986.89    14557.44    399.30 o
   2  15 -17    35989.56    37101.81    721.33 o
   4  15 -17      346.51      352.82    108.53 o
   6  15 -17     1146.98      724.87    150.39 o
  -3  16 -17    18513.54    20486.39    667.98 o
  -1  16 -17     4251.02     5118.97    314.33 o
   1  16 -17    17425.00    17676.94    445.26 o
   3  16 -17    12786.84    12564.29    447.35 o
   0   0 -16   104777.65   108093.81   1351.40 o
   1   1 -16   114271.52   114354.38    742.84 o
   0   2 -16    29587.05    29763.15    280.03 o
   2   2 -16    10269.34    10854.05    157.65 o
  -1   3 -16    18794.90    18846.94    221.52 o
   1   3 -16    79805.27    80916.73    572.62 o
   3   3 -16    13516.72    13814.79    195.83 o
  -2   4 -16     6233.49     6195.42    130.68 o
   0   4 -16   160214.94   157430.03    972.53 o
   2   4 -16      325.47      267.76     58.67 o
   4   4 -16    76931.38    78372.08    632.20 o
  -3   5 -16    47863.46    48400.32    437.23 o
  -1   5 -16    19564.41    19359.93    248.10 o
   1   5 -16    65391.86    64109.04    566.20 o
   3   5 -16       41.71      238.41    102.85 o
   5   5 -16     1588.38     1854.47     94.63 o
  -4   6 -16    15740.45    15588.61    286.27 o
  -2   6 -16    33380.05    34726.98    356.47 o
   0   6 -16     1536.80      890.05     68.70 o
   2   6 -16    14288.77    15580.99    241.11 o
   4   6 -16    24893.78    24248.69    341.96 o
   6   6 -16    45378.38    43821.33    545.77 o
  -5   7 -16    42430.93    42423.64    449.99 o
  -3   7 -16     1803.14     1890.41     93.64 o
  -1   7 -16    25892.22    26183.96    356.93 o
   1   7 -16     2090.85     2352.36    123.97 o
   3   7 -16     2881.28     3064.93    140.35 o
   5   7 -16      807.60      716.13     88.55 o
   7   7 -16     4433.40     4639.64    171.46 o
  -6   8 -16      364.15      376.55     79.43 o
  -4   8 -16    75819.23    74642.63    784.34 o
  -2   8 -16     2987.72     3372.28    150.43 o
   0   8 -16    75780.32    75381.43    791.87 o
   2   8 -16    27670.86    27250.33    543.82 o
   4   8 -16    83759.37    81331.90    948.87 o
   6   8 -16    56093.41    56390.55    671.13 o
   8   8 -16    30472.23    31164.73    469.39 o
  -7   9 -16     6578.46     6562.48    342.28 o
  -5   9 -16    35978.27    37358.89    510.64 o
  -3   9 -16     1115.49     1166.86     93.78 o
  -1   9 -16     8547.55     9155.60    230.70 o
   1   9 -16     6624.14     7031.67    233.77 o
   3   9 -16     1498.52     1632.01    130.91 o
   5   9 -16      382.05      618.29    104.36 o
   7   9 -16     5084.06     5153.90    192.80 o
   9   9 -16    27853.81    28140.64    669.94 o
  -8  10 -16    33470.54    32783.96    811.95 o
  -6  10 -16   166215.25   165483.30   1911.37 o
  -4  10 -16    62601.09    62834.57    725.16 o
  -2  10 -16   138264.25   134657.20   1237.26 o
   0  10 -16      416.52      803.51    271.52 o
   2  10 -16    62274.91    60562.76    792.67 o
   4  10 -16    11566.51    11191.97    308.68 o
   6  10 -16    30386.55    30849.50    539.17 o
   8  10 -16     5884.85     5995.63    241.81 o
  10  10 -16    45870.88    47025.93   1316.21 o
  -9  11 -16    20399.38    19919.44    639.34 o
  -7  11 -16     5351.25     5398.55    330.24 o
  -5  11 -16    75500.99    74852.41   1062.04 o
  -3  11 -16    33735.62    33607.51    644.37 o
  -1  11 -16    63372.15    62348.52    816.84 o
   1  11 -16    14109.05    14539.04    350.98 o
   3  11 -16     1875.11     1548.66    138.32 o
   5  11 -16       67.39      259.38     88.45 o
   7  11 -16     7205.11     7750.62    274.31 o
   9  11 -16      465.14      568.89    111.78 o
  11  11 -16     3992.54     4411.45    263.13 o
 -10  12 -16     3673.76     4081.07    483.92 o
  -8  12 -16    36491.06    39515.87   1326.36 o
  -6  12 -16    14178.41    16048.59    791.13 o
  -4  12 -16    42709.52    42766.34    738.26 o
  -2  12 -16    18001.88    17759.80    397.45 o
   0  12 -16    77574.20    75680.87   1099.75 o
   2  12 -16    15832.20    15969.18    381.46 o
   4  12 -16    59438.76    56909.96    806.40 o
   6  12 -16     8018.65     8210.76    286.35 o
   8  12 -16    42218.17    41529.00    762.72 o
  10  12 -16     5003.51     5034.71    284.91 o
  12  12 -16    11502.21    10717.44    677.91 o
  -9  13 -16    43836.78    46041.98   1488.88 o
  -7  13 -16    27572.67    27573.79   1099.07 o
  -5  13 -16    51651.36    53043.06   1571.05 o
  -3  13 -16    16660.95    16611.45    459.90 o
  -1  13 -16     2401.24     2868.08    185.22 o
   1  13 -16      446.93      832.56    126.85 o
   3  13 -16    13654.70    13286.21    359.15 o
   5  13 -16     5041.93     5279.41    239.28 o
   7  13 -16    21935.90    22383.50    486.64 o
   9  13 -16      116.56      343.65    116.36 o
  -8  14 -16    15883.55    15662.24    839.63 o
  -6  14 -16   153437.97   158095.16   3314.74 o
  -4  14 -16    13381.69    14153.67    529.99 o
  -2  14 -16   148027.58   145898.05   1563.15 o
   0  14 -16     7070.06     7099.43    268.19 o
   2  14 -16    38473.76    38562.65    655.21 o
   4  14 -16    11177.49    11474.05    348.58 o
   6  14 -16     3039.00     3536.01    215.18 o
   8  14 -16    11548.09    12049.07    362.90 o
  -7  15 -16     4430.01     5097.59    516.21 o
  -5  15 -16    25343.54    25951.65   1066.51 o
  -3  15 -16    20273.35    21297.86    668.10 o
  -1  15 -16     7767.19     7792.20    290.28 o
   1  15 -16     5751.48     6227.10    261.88 o
   3  15 -16     2118.16     2411.15    209.52 o
   5  15 -16      546.85      676.50    132.04 o
   7  15 -16    24418.31    25292.41    537.19 o
  -4  16 -16    49747.95    53785.39   1138.73 o
  -2  16 -16     4285.00     4918.06    276.19 o
   0  16 -16    57347.16    58570.34    866.58 o
   2  16 -16     1390.15     1784.91    170.95 o
   4  16 -16    61642.18    62364.77   1000.02 o
   0   1 -15      513.55      667.42     48.91 o
  -1   2 -15     5999.86     6307.72    107.57 o
   1   2 -15      487.97      869.70     90.37 o
  -2   3 -15     2038.04     2336.79    121.38 o
   0   3 -15   160000.86   160475.11    969.02 o
   2   3 -15      931.17     1238.16     75.56 o
  -3   4 -15   216556.77   217825.59   1167.59 o
  -1   4 -15    20237.69    20803.40    223.81 o
   1   4 -15    35508.47    36617.04    336.41 o
   3   4 -15    19155.86    20175.11    307.93 o
  -4   5 -15    38313.25    38640.66    372.20 o
  -2   5 -15     8451.18     8945.32    158.24 o
   0   5 -15    43424.88    43503.21    370.72 o
   2   5 -15      506.27      558.91     68.63 o
   4   5 -15    39946.86    38817.54    417.93 o
  -5   6 -15     4871.32     5001.81    134.94 o
  -3   6 -15     4651.18     4834.86    121.73 o
  -1   6 -15     8812.65     8480.32    158.07 o
   1   6 -15     1475.76     1562.30     85.16 o
   3   6 -15     9728.91     9896.22    204.09 o
   5   6 -15    19293.34    19649.10    330.73 o
  -6   7 -15      493.57      222.50     72.61 o
  -4   7 -15    91529.47    92055.55    744.23 o
  -2   7 -15     4905.12     5321.04    244.08 o
   0   7 -15   119932.52   115954.00    958.85 o
   2   7 -15     1712.30     1554.56    114.77 o
   4   7 -15    91171.74    88892.52    980.54 o
   6   7 -15      656.90     1171.67    141.36 o
  -7   8 -15    19513.77    19183.75    342.23 o
  -5   8 -15    13927.23    14112.68    335.81 o
  -3   8 -15   103982.20   102132.59    881.33 o
  -1   8 -15    68197.20    65613.67    698.52 o
   1   8 -15    55405.36    52443.57    678.69 o
   3   8 -15     1248.35     1554.63    169.44 o
   5   8 -15    11386.47    11006.11    286.47 o
   7   8 -15    34780.73    35177.21    553.91 o
  -8   9 -15    69411.25    69976.59   1023.94 o
  -6   9 -15    16929.75    16386.49    413.13 o
  -4   9 -15    47972.00    47242.49    579.36 o
  -2   9 -15      520.68      729.96    117.61 o
   0   9 -15     5011.29     4944.10    189.45 o
   2   9 -15      784.11      910.72    157.64 o
   4   9 -15     3373.50     3388.92    169.38 o
   6   9 -15     2462.65     1965.26    140.57 o
   8   9 -15    24638.88    25255.99    472.48 o
  -9  10 -15      434.86      908.08    145.66 o
  -7  10 -15     1358.26     1345.60    193.87 o
  -5  10 -15     7818.79     8001.86    224.71 o
  -3  10 -15      875.27      967.12    101.98 o
  -1  10 -15    22333.93    22245.90    369.57 o
   1  10 -15     4982.89     5226.03    203.35 o
   3  10 -15     2113.78     1824.93    169.95 o
   5  10 -15    21025.77    20625.10    418.03 o
   7  10 -15      657.17     1200.38    148.97 o
   9  10 -15    19472.31    19772.37    500.09 o
 -10  11 -15      295.35      373.19    152.58 o
  -8  11 -15    34087.01    35843.72    857.50 o
  -6  11 -15    12536.64    12624.53    678.04 o
  -4  11 -15    11495.04    11573.02    360.06 o
  -2  11 -15     9178.29     9361.21    276.14 o
   0  11 -15      601.48      728.60    111.14 o
   2  11 -15    15235.22    15928.94    363.21 o
   4  11 -15     1114.49     1299.01    132.87 o
   6  11 -15      957.66     1001.50    126.85 o
   8  11 -15     5512.85     5311.42    227.59 o
  10  11 -15     3315.19     3316.81    232.45 o
 -11  12 -15    11514.57    13171.06    726.34 o
  -9  12 -15    36001.07    37152.62   1293.95 o
  -7  12 -15     4338.39     4920.22    467.82 o
  -5  12 -15      988.37     1024.83    187.90 o
  -3  12 -15    29247.71    29240.48    513.19 o
  -1  12 -15    41420.93    41759.91    892.47 o
   1  12 -15    33091.14    34463.44    572.05 o
   3  12 -15    17551.48    17182.99    391.61 o
   5  12 -15      438.11      409.36    103.89 o
   7  12 -15    12208.66    11864.59    336.63 o
   9  12 -15    21601.81    20431.27    454.21 o
  11  12 -15    30963.65    33359.89    706.09 o
  -8  13 -15     9542.41     9182.89    629.41 o
  -6  13 -15      163.07      225.76    209.64 o
  -4  13 -15      214.58      356.41    113.15 o
  -2  13 -15       93.78      311.23    114.05 o
   0  13 -15    14744.94    14761.65    364.87 o
   2  13 -15     3797.21     3777.78    199.29 o
   4  13 -15    71913.18    69907.16    924.83 o
   6  13 -15     4344.89     4994.63    231.04 o
   8  13 -15    55558.02    55848.34    816.01 o
  10  13 -15      425.84      231.58    153.20 o
  -7  14 -15    10602.43    11588.49    710.16 o
  -5  14 -15     2895.53     3564.68    419.37 o
  -3  14 -15     3581.34     3911.84    243.64 o
  -1  14 -15    11710.22    11861.35    398.41 o
   1  14 -15     1114.70     1201.08    155.96 o
   3  14 -15     6871.41     7261.68    273.59 o
   5  14 -15     7360.67     7278.69    273.80 o
   7  14 -15     4554.77     4691.00    235.85 o
   9  14 -15    10150.51    10442.09    340.89 o
  -6  15 -15    10555.98    11378.54    710.15 o
  -4  15 -15    14451.38    15043.43    678.10 o
  -2  15 -15    25894.48    26282.72    525.22 o
   0  15 -15    28461.45    28709.91    555.36 o
   2  15 -15     6004.06     6060.59    255.87 o
   4  15 -15    21368.74    22140.48    488.52 o
   6  15 -15      590.80      634.88    132.85 o
   8  15 -15     3374.87     4320.75    233.68 o
  -5  16 -15     7129.50     7228.55    580.87 o
  -3  16 -15       53.22       40.31    125.43 o
  -1  16 -15     8309.84     8839.70    310.24 o
   1  16 -15    30289.01    29618.15    602.00 o
   3  16 -15    15602.77    15027.24    406.92 o
   5  16 -15    14863.93    15815.48    419.81 o
  -2  17 -15       44.35      217.48    229.90 o
   0  17 -15    30128.66    30196.10    587.80 o
   2  17 -15       25.06      146.45     98.06 o
   1   1 -14     3993.97     4244.04     93.54 o
   0   2 -14   429870.88   437931.69   2324.57 o
   2   2 -14     9830.27    10111.19    155.91 o
  -1   3 -14    17291.74    17814.79    203.61 o
   1   3 -14    68536.52    70407.77    496.32 o
   3   3 -14     4994.08     5682.14    122.86 o
  -2   4 -14   270307.13   270603.88   1839.72 o
   0   4 -14     2842.83     3216.62     95.18 o
   2   4 -14   120509.08   120541.63    866.90 o
   4   4 -14       24.77      324.79     43.44 o
  -3   5 -14    18679.54    19251.59    218.51 o
  -1   5 -14    13032.75    13785.90    190.35 o
   1   5 -14      711.69      909.77     67.98 o
   3   5 -14    57481.87    57939.54    545.26 o
   5   5 -14    21484.31    21359.81    297.42 o
  -4   6 -14    58974.84    59692.65    493.23 o
  -2   6 -14      142.04      342.54     77.77 o
   0   6 -14   279874.41   276198.31   1772.40 o
   2   6 -14   138886.81   141002.14   1380.81 o
   4   6 -14   348447.53   346724.72   2922.79 o
   6   6 -14   152620.48   152078.78   1186.72 o
  -5   7 -14    33086.09    33325.46    345.24 o
  -3   7 -14    43900.86    44389.98    437.09 o
  -1   7 -14      202.29      236.83     67.50 o
   1   7 -14    96413.03    95982.68   1002.21 o
   3   7 -14     3480.19     3770.42    159.18 o
   5   7 -14    91985.42    91152.47    992.82 o
   7   7 -14      976.24     1043.94    167.60 o
  -6   8 -14    96933.80    95820.26   1037.50 o
  -4   8 -14    10795.09    11319.39    243.85 o
  -2   8 -14    23002.34    23612.18    356.73 o
   0   8 -14     3225.95     3084.99    142.35 o
   2   8 -14     5312.61     6205.32    203.62 o
   4   8 -14      362.50      587.69     90.52 o
   6   8 -14     1951.80     2432.21    165.29 o
   8   8 -14     2988.53     2787.02    156.77 o
  -7   9 -14    20152.19    20389.45    463.04 o
  -5   9 -14      164.56      703.02    219.24 o
  -3   9 -14     4146.34     4922.43    164.23 o
  -1   9 -14    17808.76    17988.83    313.02 o
   1   9 -14    20261.55    20008.23    381.59 o
   3   9 -14    84658.36    82265.32    939.17 o
   5   9 -14    12105.48    12205.75    417.13 o
   7   9 -14    56558.82    56688.70    749.50 o
   9   9 -14     1992.41     2250.60    226.35 o
  -8  10 -14     9421.52     9946.83    335.20 o
  -6  10 -14    15737.86    16494.66    508.07 o
  -4  10 -14    14002.41    14992.19    561.43 o
  -2  10 -14     9548.12     9705.03    234.97 o
   0  10 -14   108534.12   105702.89   1136.82 o
   2  10 -14   161089.31   154309.58   1529.35 o
   4  10 -14   218076.64   211320.34   1979.39 o
   6  10 -14   144546.84   141213.52   1675.89 o
   8  10 -14   118772.98   120931.49   1307.01 o
  10  10 -14    16627.86    17014.92    459.71 o
  -9  11 -14     5600.75     6060.29    353.10 o
  -7  11 -14     7354.90     8923.46    580.91 o
  -5  11 -14     6268.94     6884.80    411.90 o
  -3  11 -14    16791.36    16424.33    357.16 o
  -1  11 -14      319.86      814.36    148.96 o
   1  11 -14    69752.21    68247.83    850.20 o
   3  11 -14    14271.23    13698.92    332.99 o
   5  11 -14    55289.47    52669.45    731.29 o
   7  11 -14     3135.68     3148.78    176.88 o
   9  11 -14     5209.83     5755.83    237.45 o
  11  11 -14     6505.97     6500.86    303.62 o
 -10  12 -14    14251.00    15749.03    565.02 o
  -8  12 -14     7083.44     7244.91    548.61 o
  -6  12 -14     3869.98     4952.33    435.55 o
  -4  12 -14      331.59      465.90    144.85 o
  -2  12 -14     1939.21     1806.82    188.57 o
   0  12 -14     2868.06     2737.34    163.79 o
   2  12 -14      140.69      584.41    140.77 o
   4  12 -14      148.59      169.22     76.98 o
   6  12 -14    18551.54    18106.02    407.55 o
   8  12 -14     5803.31     6261.88    251.82 o
  10  12 -14    63678.00    64300.73   1202.09 o
  12  12 -14     9824.29     9973.73    645.55 o
 -11  13 -14     1936.31     2306.36    370.95 o
  -9  13 -14     9286.90    10038.01    661.67 o
  -7  13 -14     1043.26     1628.85    338.67 o
  -5  13 -14     1814.57     2161.20    322.57 o
  -3  13 -14     2735.90     3080.20    180.79 o
  -1  13 -14    13512.09    13928.87    350.95 o
   1  13 -14      489.06      936.09    124.63 o
   3  13 -14    24676.20    24643.06    484.73 o
   5  13 -14     1656.64     1680.13    155.12 o
   7  13 -14    20884.76    19801.72    442.08 o
   9  13 -14     4062.70     4339.10    227.08 o
  11  13 -14     2147.31     2693.48    370.96 o
  -6  14 -14      252.14      258.02    209.64 o
  -4  14 -14      462.48      748.45    298.34 o
  -2  14 -14      222.59      173.53    112.94 o
   0  14 -14    10162.26    10724.81    320.41 o
   2  14 -14    16753.43    17052.84    405.58 o
   4  14 -14    76454.73    76227.38    988.05 o
   6  14 -14    29670.65    28183.69    543.46 o
   8  14 -14    92288.45    92232.63   1310.05 o
  10  14 -14       43.45      159.97    145.13 o
  -5  15 -14     4705.87     5646.25    500.10 o
  -3  15 -14      775.62      804.81    161.21 o
  -1  15 -14     1069.83     1216.14    146.69 o
   1  15 -14     4842.50     5500.89    360.92 o
   3  15 -14      447.18      730.81    134.15 o
   5  15 -14     6623.70     6338.84    372.01 o
   7  15 -14       34.03      396.87    158.27 o
   9  15 -14      342.88      320.51    123.77 o
  -4  16 -14      853.16      774.09    205.26 o
  -2  16 -14     6829.59     6688.02    310.13 o
   0  16 -14     1421.65     1985.87    172.92 o
   2  16 -14    27637.90    26894.19    539.30 o
   4  16 -14      268.53      320.26    106.15 o
   6  16 -14    48192.29    47622.12    760.74 o
  -3  17 -14    17992.85    19138.29    645.11 o
  -1  17 -14      342.81      496.25    146.66 o
   1  17 -14    14304.15    14943.86    405.59 o
   3  17 -14     2143.68     2438.52    195.21 o
   5  17 -14     5494.90     5624.43    265.00 o
   0   1 -13     3447.72     3630.21     86.58 o
  -1   2 -13      915.27     1128.64     56.12 o
   1   2 -13    27993.01    29108.71    275.58 o
  -2   3 -13    55655.70    56113.66    456.41 o
   0   3 -13     2911.25     3152.70     81.68 o
   2   3 -13    14136.88    14816.80    209.47 o
  -3   4 -13   108380.72   107983.33    743.85 o
  -1   4 -13   122078.53   123625.29    856.25 o
   1   4 -13   113798.69   111804.02    795.96 o
   3   4 -13    14979.91    15251.49    242.44 o
  -4   5 -13    11285.16    12006.78    214.48 o
  -2   5 -13    89094.82    90479.83    763.90 o
   0   5 -13      104.00      200.33     42.67 o
   2   5 -13    19892.76    20626.05    273.44 o
   4   5 -13    45525.68    45849.37    521.94 o
  -5   6 -13     2986.77     3778.16    120.81 o
  -3   6 -13      569.31     1134.83     76.19 o
  -1   6 -13     8455.33     9055.98    147.29 o
   1   6 -13     4534.27     5116.05    125.12 o
   3   6 -13    29359.75    29063.95    394.47 o
   5   6 -13    34510.54    35597.91    396.19 o
  -6   7 -13    38716.57    38568.50    480.65 o
  -4   7 -13      502.81     1006.09    102.55 o
  -2   7 -13   139133.20   137634.91   1124.62 o
   0   7 -13      443.92      814.85     94.60 o
   2   7 -13    30534.80    30065.48    367.41 o
   4   7 -13    30325.44    30560.94    404.31 o
   6   7 -13     7665.89     7620.32    221.80 o
  -7   8 -13    34045.69    33794.42    604.06 o
  -5   8 -13    72333.24    71566.00    730.53 o
  -3   8 -13    99084.74    97761.13    908.01 o
  -1   8 -13    68932.86    68692.23    700.42 o
   1   8 -13    35569.33    35563.27    509.68 o
   3   8 -13    19986.77    20732.98    373.54 o
   5   8 -13     3428.79     3196.27    155.15 o
   7   8 -13    12047.38    12470.93    298.18 o
  -8   9 -13    25649.65    26876.47    550.63 o
  -6   9 -13    13025.07    13607.15    308.75 o
  -4   9 -13     1146.99     1587.83    142.00 o
  -2   9 -13    91516.97    91446.32    976.78 o
   0   9 -13     8274.15     8675.36    250.97 o
   2   9 -13    25005.21    24124.57    416.16 o
   4   9 -13      737.45      921.72    141.23 o
   6   9 -13    19528.07    19813.37    387.64 o
   8   9 -13    11492.88    12496.81    310.68 o
  -9  10 -13    35032.45    36048.42    681.65 o
  -7  10 -13    11293.46    12322.11    501.05 o
  -5  10 -13     6133.72     6274.19    215.73 o
  -3  10 -13      377.66      492.96     80.21 o
  -1  10 -13     4717.03     5529.86    288.76 o
   1  10 -13    21858.04    21428.56    399.70 o
   3  10 -13     9012.05     8729.34    249.98 o
   5  10 -13    18185.35    17978.88    373.39 o
   7  10 -13     3244.71     3505.70    181.34 o
   9  10 -13     2621.08     3062.02    203.68 o
 -10  11 -13       21.35       -6.45    112.88 o
  -8  11 -13    34293.25    34409.39   1027.12 o
  -6  11 -13    13667.04    15968.64    726.58 o
  -4  11 -13      472.73      899.45    253.81 o
  -2  11 -13    51085.49    50355.94    678.31 o
   0  11 -13     7832.36     8114.40    243.63 o
   2  11 -13    15137.71    15429.28    343.11 o
   4  11 -13     3102.16     3301.04    167.24 o
   6  11 -13     8814.77     8887.21    307.49 o
   8  11 -13      500.92      545.07    110.70 o
  10  11 -13    45956.63    45437.26    816.27 o
 -11  12 -13      610.71      564.43    290.28 o
  -9  12 -13      256.67      563.93    187.89 o
  -5  12 -13      610.98      596.69    225.77 o
  -3  12 -13     1293.20     1736.32    138.98 o
  -1  12 -13     3994.56     4267.86    202.57 o
   1  12 -13     2249.02     2156.10    144.83 o
   3  12 -13      123.88      140.65     74.48 o
   5  12 -13     7605.45     7377.44    252.07 o
   7  12 -13    16085.62    15323.33    367.32 o
   9  12 -13    24031.02    24494.75    488.56 o
  11  12 -13    39693.55    37567.41   1294.31 o
 -12  13 -13    29219.39    29693.07   1163.80 o
 -10  13 -13     1806.20     2661.16    387.08 o
  -8  13 -13    23770.38    24980.92   1001.82 o
  -6  13 -13      880.17     1128.90    290.29 o
  -4  13 -13     1247.31     1483.27    212.76 o
  -2  13 -13    13138.50    12865.98    330.83 o
   0  13 -13    30719.24    30858.86    535.54 o
   2  13 -13     3388.91     3319.96    181.09 o
   4  13 -13    13299.81    12761.06    339.04 o
   6  13 -13    12258.90    12750.01    344.87 o
   8  13 -13       28.40      176.58    123.13 o
  10  13 -13    41394.48    41975.22    983.99 o
  12  13 -13      854.40      870.86    306.41 o
 -11  14 -13    12830.22    14366.85    790.98 o
  -7  14 -13     1078.25     2257.82    370.93 o
  -5  14 -13     1223.15     1048.29    274.17 o
  -3  14 -13    15291.65    13975.32    357.07 o
  -1  14 -13    34753.10    34000.90    580.25 o
   1  14 -13    54306.98    52285.12    755.24 o
   3  14 -13    50376.85    49512.15    811.21 o
   5  14 -13    45778.37    45464.34    706.02 o
   7  14 -13    13489.77    14818.80    385.13 o
   9  14 -13     5548.15     5201.12    284.92 o
  11  14 -13       14.77      403.15    225.76 o
  -4  15 -13       29.30      271.45    135.41 o
  -2  15 -13     1995.46     2511.97    174.44 o
   0  15 -13    31657.43    31149.49    567.75 o
   2  15 -13     4900.03     4988.94    227.79 o
   4  15 -13    20955.51    19833.86    450.16 o
   6  15 -13     6726.74     6774.78    273.74 o
   8  15 -13      132.45      508.35    146.63 o
  10  15 -13    24466.40    24053.02    741.58 o
  -3  16 -13    14878.55    16118.34    462.73 o
  -1  16 -13     5003.07     4902.24    233.27 o
   1  16 -13      665.02      876.72    138.60 o
   3  16 -13      164.16      108.26     88.14 o
   5  16 -13       48.80      196.20     87.99 o
   7  16 -13      307.54      266.64    150.27 o
  -2  17 -13      828.12     1014.31    170.53 o
   0  17 -13    32100.42    32248.46    600.07 o
   2  17 -13      477.37      568.01    132.85 o
   4  17 -13    21632.80    22493.74    506.70 o
   6  17 -13     2493.67     2474.47    226.47 o
  -1  18 -13    12872.68    13572.79    443.99 o
   1  18 -13    12269.68    12706.59    434.06 o
   0   0 -12   175262.22   168180.11   2578.53 o
   1   1 -12   136304.06   136298.52    970.70 o
   0   2 -12    45442.13    45265.95    410.02 o
   2   2 -12   173494.58   173615.14   1114.06 o
  -1   3 -12    31459.91    31721.61    276.69 o
   1   3 -12    51567.34    51141.25    390.21 o
   3   3 -12    22609.82    23194.51    262.15 o
  -2   4 -12     2814.06     3169.03     87.48 o
   0   4 -12    50265.18    50939.00    388.39 o
   2   4 -12   105873.73   105519.77    745.17 o
   4   4 -12      716.20      743.39     66.19 o
  -3   5 -12    22628.14    22890.67    271.85 o
  -1   5 -12    14508.57    14724.50    183.87 o
   1   5 -12    25404.11    25809.49    257.90 o
   3   5 -12     5443.29     5898.02    156.71 o
   5   5 -12     1712.42     2099.91    121.28 o
  -4   6 -12      160.23      354.38     90.35 o
  -2   6 -12    93384.75    95393.91    722.78 o
   0   6 -12     2480.92     2854.25     90.63 o
   2   6 -12   122568.73   125580.37   1030.19 o
   4   6 -12    78972.00    79256.73    770.75 o
   6   6 -12   101507.73   101931.98    925.84 o
  -5   7 -12    22183.72    22643.47    291.34 o
  -3   7 -12     1916.08     2475.90    127.46 o
  -1   7 -12     6611.19     6826.17    143.23 o
   1   7 -12      753.43      928.70     74.69 o
   3   7 -12       28.49      212.53     92.55 o
   5   7 -12       21.11      227.47     88.94 o
   7   7 -12     5405.47     5675.17    193.37 o
  -6   8 -12    95064.14    95363.66   1015.65 o
  -4   8 -12   196387.50   198066.19   1670.17 o
  -2   8 -12     7599.93     7423.65    155.83 o
   0   8 -12    60715.83    61819.95    566.65 o
   2   8 -12    17485.30    17782.24    333.21 o
   4   8 -12    67882.26    68768.55    795.96 o
   6   8 -12    34518.05    33452.27    503.60 o
   8   8 -12   117117.88   118035.96   1220.72 o
  -7   9 -12    18309.35    17787.21    419.72 o
  -5   9 -12    30001.97    29932.79    411.96 o
  -3   9 -12     8031.93     8098.01    194.72 o
  -1   9 -12     8140.88     8161.67    201.22 o
   1   9 -12      836.56     1052.60    102.62 o
   3   9 -12      606.41      798.02    134.93 o
   5   9 -12      138.19      409.23    195.52 o
   7   9 -12     1063.40     1839.71    242.09 o
   9   9 -12    11922.41    13200.89    507.21 o
  -8  10 -12     4781.09     4373.49    223.16 o
  -6  10 -12    42296.11    42996.09    769.69 o
  -4  10 -12    40382.80    40591.63    568.11 o
  -2  10 -12    92502.91    92204.19    997.11 o
   0  10 -12    80226.37    78607.68    892.21 o
   2  10 -12   113192.11   109554.28   1150.17 o
   4  10 -12    55751.84    55736.75    717.43 o
   6  10 -12    79350.64    78606.02   1665.34 o
   8  10 -12    80940.63    82058.81   1024.80 o
  10  10 -12    37617.51    38166.00    804.18 o
  -9  11 -12    17417.24    18121.22    571.02 o
  -7  11 -12    13819.59    14863.16    490.94 o
  -5  11 -12    47595.02    47318.15    963.86 o
  -3  11 -12    28872.04    29289.56    480.45 o
  -1  11 -12    30808.74    30000.35    485.17 o
   1  11 -12     4432.68     5169.39    307.38 o
   3  11 -12     1049.56      947.60    102.63 o
   5  11 -12      740.14      902.46    110.29 o
   7  11 -12     3306.67     3793.00    223.51 o
   9  11 -12       90.63      299.13    105.49 o
  11  11 -12      786.41      919.23    290.28 o
 -10  12 -12    16192.48    16567.92    791.26 o
  -8  12 -12   201118.55   208132.14   2784.50 o
  -6  12 -12    81649.48    84412.12   1998.21 o
  -4  12 -12   347104.06   344234.47   3455.60 o
  -2  12 -12    26263.29    26303.86    462.29 o
   0  12 -12   225032.33   220568.13   2054.73 o
   2  12 -12    12296.13    12217.10    306.59 o
   4  12 -12    18099.86    17474.88    379.23 o
   6  12 -12    42234.08    43096.80    649.29 o
   8  12 -12    15942.92    15537.27    375.25 o
  10  12 -12     4995.65     4864.00    346.85 o
  12  12 -12    24438.79    25481.64   1050.29 o
 -11  13 -12     3906.86     4758.65    467.80 o
  -9  13 -12    22664.58    23039.57    937.09 o
  -7  13 -12    22565.42    22620.61    920.98 o
  -5  13 -12    41705.55    44641.10   1327.26 o
  -3  13 -12    26960.09    26150.22    476.57 o
  -1  13 -12     4813.47     5205.00    215.01 o
   1  13 -12      100.33      265.35    209.27 o
   3  13 -12     5461.34     5431.60    221.73 o
   5  13 -12     6491.02     6644.22    247.81 o
   7  13 -12    12453.39    12031.68    336.80 o
   9  13 -12     1191.24     1368.76    173.64 o
  11  13 -12      755.35      693.45    274.16 o
  13  13 -12      488.60      596.68    290.28 o
 -12  14 -12     8036.83     8068.13    597.04 o
 -10  14 -12    28788.20    30145.66   1131.47 o
  -6  14 -12    39762.15    42782.45   1343.02 o
  -4  14 -12    42420.67    41064.63    897.95 o
  -2  14 -12    83421.13    83246.24   1009.21 o
   0  14 -12    19739.77    20711.60    434.10 o
   2  14 -12   106074.29   101330.82   1173.87 o
   4  14 -12     3430.28     3620.81    195.23 o
   6  14 -12    80797.95    80076.46   1010.67 o
   8  14 -12      764.39     1024.66    176.61 o
  10  14 -12    36120.12    36461.68    909.14 o
  12  14 -12       77.58      290.27    209.64 o
  -5  15 -12    19725.10    21095.52    904.56 o
  -3  15 -12    14496.98    15676.23    441.17 o
  -1  15 -12     6865.70     6718.87    253.83 o
   1  15 -12     2436.70     2608.81    175.03 o
   3  15 -12     2661.89     3427.44    196.97 o
   5  15 -12     8609.95     8000.14    321.44 o
   7  15 -12    17837.21    18368.05    506.21 o
   9  15 -12     4574.68     5030.05    284.45 o
  -4  16 -12   187150.73   191215.64   3749.97 o
  -2  16 -12    14701.56    15363.47    450.29 o
   0  16 -12    82427.34    82548.16   1346.59 o
   2  16 -12     1563.00     1716.52    160.68 o
   4  16 -12     5524.97     5812.46    253.08 o
   6  16 -12    20749.60    19530.17    525.32 o
   8  16 -12    11577.29    11666.98    445.81 o
  -3  17 -12     6412.16     7492.87    393.48 o
  -1  17 -12      192.48      329.58    203.59 o
   1  17 -12      160.07      698.35    157.73 o
   3  17 -12    16423.76    17400.12    431.66 o
   5  17 -12    17927.29    17819.32    509.64 o
   7  17 -12    22797.30    22741.68    584.46 o
  -2  18 -12    49347.30    51849.70   2088.51 o
   0  18 -12     2448.69     2956.13    235.79 o
   2  18 -12    78735.63    80113.77   1056.79 o
   4  18 -12    20358.33    20716.31    664.60 o
   0   1 -11    13701.14    13670.52    182.88 o
  -1   2 -11    18445.91    19000.22    220.62 o
   1   2 -11    14859.06    14645.83    188.73 o
  -2   3 -11    17931.64    18286.76    299.92 o
   0   3 -11    48832.89    48452.08    418.77 o
   2   3 -11   198044.20   193643.08   1441.33 o
  -3   4 -11    69013.97    69531.38    554.28 o
  -1   4 -11     9603.98    10010.21    158.75 o
   1   4 -11     1447.46     1495.56     62.93 o
   3   4 -11    37562.72    37712.94    387.49 o
  -4   5 -11    15252.49    15345.55    217.36 o
  -2   5 -11   127598.23   128882.39    905.75 o
   0   5 -11     2381.44     2557.17     85.25 o
   2   5 -11   144153.23   144949.27   1091.04 o
   4   5 -11     5323.48     5813.38    127.15 o
  -5   6 -11    57516.36    58267.93    629.47 o
  -3   6 -11    84244.97    84978.28    653.85 o
  -1   6 -11   143551.33   145995.75    972.76 o
   1   6 -11    20064.74    20500.47    256.85 o
   3   6 -11     1053.27     1555.18     76.40 o
   5   6 -11   118319.14   118848.84   1148.31 o
  -6   7 -11    23265.30    23153.52    341.06 o
  -4   7 -11    13458.20    13695.10    253.10 o
  -2   7 -11   133656.39   133107.80    950.70 o
   0   7 -11    41074.52    41876.23    535.97 o
   2   7 -11    59773.25    58596.61    584.81 o
   4   7 -11    13260.93    13237.56    257.07 o
   6   7 -11     7110.85     7104.81    321.46 o
  -7   8 -11     4771.52     5012.07    213.84 o
  -5   8 -11     1334.51     1701.11     97.15 o
  -3   8 -11     7737.41     8403.76    172.36 o
  -1   8 -11     1868.18     1674.58     80.36 o
   1   8 -11      820.97     1127.62    117.60 o
   3   8 -11     2659.75     2943.25    113.66 o
   5   8 -11    13787.06    13809.63    317.03 o
   7   8 -11     5700.19     5739.00    200.29 o
  -8   9 -11     6703.38     6203.16    302.06 o
  -6   9 -11   136239.14   136967.44   1554.49 o
  -4   9 -11      922.21     1388.65    158.78 o
  -2   9 -11   108698.28   108967.05   1051.12 o
   0   9 -11      411.65      747.91     98.98 o
   2   9 -11    14021.18    14296.96    505.88 o
   4   9 -11    27474.58    27286.50    440.58 o
   6   9 -11     8777.47     9087.33    247.68 o
   8   9 -11    26716.90    27816.19    466.27 o
  -9  10 -11    29982.66    31048.78    600.57 o
  -7  10 -11     9207.66    10582.31    322.95 o
  -5  10 -11    28471.56    30186.23    541.40 o
  -3  10 -11    17578.54    17375.54    336.90 o
  -1  10 -11   151820.80   150820.52   1446.21 o
   1  10 -11    27668.18    26914.09    438.56 o
   3  10 -11    66155.98    65053.22    783.34 o
   5  10 -11    10587.73    10792.20    276.21 o
   7  10 -11     6065.20     6572.75    225.46 o
   9  10 -11    78729.84    79708.80   1405.02 o
 -10  11 -11    17267.33    16990.16    791.37 o
  -8  11 -11      372.34      604.43    153.63 o
  -6  11 -11    22876.76    23435.70    605.67 o
  -4  11 -11     1980.48     1911.58    161.50 o
  -2  11 -11      477.79      533.28    110.49 o
   0  11 -11     1152.60     1848.80    249.71 o
   2  11 -11     2856.15     3113.61    153.24 o
   4  11 -11      450.60      572.47     88.15 o
   6  11 -11    25336.02    25743.77    460.17 o
   8  11 -11     1572.07     1894.25    148.37 o
  10  11 -11    55358.27    56618.91   1110.73 o
 -11  12 -11     1019.05     1225.67    290.29 o
  -9  12 -11     7046.45     7325.65    532.48 o
  -7  12 -11      452.04     1072.23    187.89 o
  -5  12 -11      992.32      854.75    209.66 o
  -3  12 -11     1058.05     1649.54    236.42 o
  -1  12 -11     9699.65     9766.23    268.09 o
   1  12 -11     1487.23     1556.10    179.25 o
   3  12 -11      844.50      975.86    172.30 o
   5  12 -11     2397.43     2613.04    195.56 o
   7  12 -11     5605.65     6441.80    233.74 o
   9  12 -11     3145.50     3774.40    281.32 o
  11  12 -11     2195.28     2999.96    403.22 o
 -12  13 -11     5719.33     5791.88    516.27 o
 -10  13 -11    20073.79    21693.59    936.88 o
  -8  13 -11     3278.36     3306.74    387.13 o
  -6  13 -11    19146.61    20078.81    856.14 o
  -4  13 -11     2224.75     2198.61    233.87 o
  -2  13 -11     2100.05     2029.05    144.49 o
   0  13 -11     9929.40     9934.73    354.12 o
   2  13 -11    18407.00    18306.27    449.99 o
   4  13 -11    19799.79    19218.50    409.89 o
   6  13 -11    50888.91    49957.98    720.67 o
   8  13 -11    23363.65    22984.60    562.00 o
  10  13 -11    37770.61    37675.12    908.91 o
  12  13 -11     5255.64     5323.81    500.12 o
 -11  14 -11    53178.71    56879.24   1668.16 o
  -9  14 -11    12635.40    12446.17    694.14 o
  -5  14 -11     1715.22     1887.01    322.57 o
  -3  14 -11      472.80      481.23    133.24 o
  -1  14 -11    97475.88   100501.92   1144.73 o
   1  14 -11    26697.88    26928.11    501.01 o
   3  14 -11    76557.85    76232.73    953.75 o
   5  14 -11     7632.57     7675.59    269.11 o
   7  14 -11      662.20      793.47    227.30 o
   9  14 -11    15322.89    15434.96    456.60 o
  11  14 -11    28683.32    28318.54   1131.45 o
 -10  15 -11     2376.68     2758.05    403.22 o
  -4  15 -11    17830.27    18861.08    593.85 o
  -2  15 -11    30266.89    31668.50    640.95 o
   0  15 -11     5794.50     5696.38    235.67 o
   2  15 -11    48285.64    47193.88    780.68 o
   4  15 -11      312.79      554.31    112.91 o
   6  15 -11    24702.49    24476.74    498.79 o
   8  15 -11      510.95      617.41    153.82 o
  10  15 -11    13203.68    14777.54    992.80 o
  -3  16 -11     4578.54     4577.80    254.47 o
  -1  16 -11     1096.60     1390.21    297.27 o
   1  16 -11     1912.58     2514.50    177.14 o
   3  16 -11      473.19      797.28    134.81 o
   5  16 -11     1126.40     1351.59    183.00 o
   7  16 -11     9212.77     9476.00    369.51 o
   9  16 -11      370.45      232.96    192.16 o
  -2  17 -11     9391.24     9475.12    444.61 o
   0  17 -11      563.36      396.08    132.53 o
   2  17 -11     9784.36    10129.82    379.70 o
   4  17 -11      777.84      844.49    144.05 o
   6  17 -11     8014.78     7797.78    343.92 o
   8  17 -11     1630.41     1649.30    280.30 o
  -3  18 -11     2304.23     2539.28    267.83 o
  -1  18 -11    16990.24    17126.72    610.81 o
   1  18 -11    20351.68    20204.53    781.00 o
   3  18 -11    41976.34    41486.61    992.57 o
   5  18 -11    17411.66    16628.03    493.43 o
   1   1 -10    21457.57    21520.11    232.62 o
   0   2 -10   550983.88   551006.56   3421.26 o
   2   2 -10       38.01      287.86     46.23 o
  -1   3 -10    18272.85    18012.97    201.97 o
   1   3 -10   131330.47   131355.55    875.47 o
   3   3 -10    74552.23    74269.09    676.29 o
  -2   4 -10   314268.81   315524.59   2353.16 o
   0   4 -10    14696.75    14958.30    165.86 o
   2   4 -10   462490.00   462874.22   3369.71 o
   4   4 -10    43491.82    43464.40    399.81 o
  -3   5 -10    84634.14    87627.26    785.56 o
  -1   5 -10     4946.05     4371.78    107.64 o
   1   5 -10    44440.48    43396.63    410.30 o
   3   5 -10    91580.48    93570.80    717.27 o
   5   5 -10    43891.27    43257.91    405.32 o
  -4   6 -10   236733.02   240702.22   1677.39 o
  -2   6 -10      563.11      738.41     52.80 o
   0   6 -10    80985.30    82794.63    656.28 o
   2   6 -10     3138.53     3507.20    102.04 o
   4   6 -10    46836.75    49221.07    486.47 o
   6   6 -10     1420.31     1643.29    104.37 o
  -5   7 -10    72156.27    73457.59    745.13 o
  -3   7 -10   118070.66   121790.22    972.08 o
  -1   7 -10      310.58      472.92     82.74 o
   1   7 -10   413585.63   418531.53   3002.33 o
   3   7 -10    14461.29    14730.45    234.68 o
   5   7 -10   166346.06   165840.56   1438.03 o
   7   7 -10     1388.21     1410.96    108.64 o
  -6   8 -10    23066.88    24332.34    425.59 o
  -4   8 -10    19202.23    20490.84    274.98 o
  -2   8 -10   100729.83   103136.87    827.39 o
   0   8 -10    87479.32    86580.51    706.33 o
   2   8 -10   334915.16   336389.59   3413.82 o
   4   8 -10   216000.56   214374.72   2320.66 o
   6   8 -10   218361.33   219178.94   1972.81 o
   8   8 -10    55041.19    55085.98    686.76 o
  -7   9 -10    20717.69    21567.23    622.46 o
  -5   9 -10    28034.88    27877.03    407.39 o
  -3   9 -10     1831.09     1519.96     87.31 o
  -1   9 -10    18457.26    18594.05    251.97 o
   1   9 -10    15612.22    15041.33    268.49 o
   3   9 -10   108744.73   109222.66   1000.65 o
   5   9 -10    69514.91    68718.98    799.69 o
   7   9 -10   129078.76   128589.69   1294.24 o
   9   9 -10      975.23      691.12    427.38 o
  -8  10 -10    43801.85    43728.13    887.39 o
  -6  10 -10     2935.23     2709.58    210.78 o
  -4  10 -10    23612.79    24455.58    403.55 o
  -2  10 -10     3259.13     3381.54    165.32 o
   0  10 -10     7246.74     7812.82    415.11 o
   2  10 -10       37.83      377.43     86.56 o
   4  10 -10     3311.52     3519.58    159.18 o
   6  10 -10      817.51      998.72    106.68 o
   8  10 -10    21575.24    21606.80    466.48 o
  10  10 -10     5504.86     5770.10    318.83 o
  -9  11 -10    34985.41    35929.61   1148.58 o
  -7  11 -10    15232.85    15162.13    485.22 o
  -5  11 -10    17281.97    18791.15   1227.68 o
  -3  11 -10    77551.66    78333.70   1011.18 o
  -1  11 -10     5926.41     5861.57    313.31 o
   1  11 -10   153176.61   153997.05   1856.79 o
   3  11 -10    47154.83    45807.19    627.57 o
   5  11 -10   113910.80   112256.80   1188.03 o
   7  11 -10    16337.27    16392.67    359.29 o
   9  11 -10      742.90      751.62    171.05 o
  11  11 -10    11336.00    11928.75    677.95 o
 -10  12 -10    40895.48    41218.21   1310.83 o
  -8  12 -10      743.69      709.58    241.90 o
  -6  12 -10     5433.92     6214.39    307.40 o
  -4  12 -10     1227.69     1092.13    110.30 o
  -2  12 -10    32484.37    33266.80    517.50 o
   0  12 -10    29127.39    28674.37    477.10 o
   2  12 -10    90613.58    90536.90   1016.76 o
   4  12 -10    83843.41    81007.90   1363.30 o
   6  12 -10   131232.55   130866.39   1362.71 o
   8  12 -10    28547.08    27975.14    502.24 o
  10  12 -10    57019.64    57220.82   1139.79 o
  12  12 -10     3579.06     3435.83    419.40 o
 -11  13 -10    20584.64    21015.76    920.75 o
  -9  13 -10     5599.28     5775.84    484.01 o
  -7  13 -10     1147.46      870.88    258.04 o
  -5  13 -10     7228.02     7793.97    500.23 o
  -3  13 -10     6807.74     7035.50    277.12 o
  -1  13 -10     5988.30     6655.55    227.83 o
   1  13 -10     2574.88     3109.57    219.85 o
   3  13 -10    45041.82    44640.36    653.74 o
   5  13 -10     3650.97     4010.60    190.93 o
   7  13 -10    47355.07    46705.90    986.38 o
   9  13 -10     2877.75     2917.22    210.10 o
  11  13 -10     8966.90     8617.65    613.24 o
  13  13 -10    33505.47    33454.99   1245.06 o
 -12  14 -10     7182.03     7986.94    597.00 o
 -10  14 -10     4255.46     3968.36    451.68 o
  -8  14 -10     6242.95     6808.74    516.30 o
  -4  14 -10     5802.54     6160.33    269.82 o
  -2  14 -10      602.98     1064.52    122.40 o
   0  14 -10    12153.67    11785.50    314.65 o
   2  14 -10      263.63      534.60    119.41 o
   4  14 -10    20081.96    19862.96    421.78 o
   6  14 -10     1531.36     1767.54    152.90 o
   8  14 -10    56051.92    55427.50    919.67 o
  10  14 -10     7367.67     8315.98    421.70 o
  12  14 -10    94751.12    97966.96   2437.39 o
 -11  15 -10    30206.23    30843.18   1180.06 o
  -9  15 -10     2706.66     2887.17    403.24 o
  -3  15 -10      512.97      667.37    203.80 o
  -1  15 -10      200.47      139.54     78.16 o
   1  15 -10     7562.59     7566.83    268.02 o
   3  15 -10    14419.46    14004.56    359.19 o
   5  15 -10    11273.21    11090.53    326.19 o
   7  15 -10     2679.31     2771.62    213.78 o
   9  15 -10      431.07      338.54    119.57 o
  11  15 -10     8333.98     9536.79    661.60 o
 -10  16 -10    35056.21    36854.41   1277.53 o
  -4  16 -10     1009.57     1032.14    274.16 o
  -2  16 -10       16.61      261.24    105.25 o
   0  16 -10     1794.36     2147.42    170.72 o
   2  16 -10    20682.84    21768.24    464.17 o
   4  16 -10      692.06      590.94    129.68 o
   6  16 -10    64630.57    64266.53   1394.79 o
   8  16 -10     2258.37     2298.93    213.63 o
  10  16 -10    53354.73    55074.60   1178.85 o
  -3  17 -10    33206.57    33387.13    834.69 o
  -1  17 -10      196.27      420.15    134.03 o
   1  17 -10    55580.76    55781.25    832.45 o
   3  17 -10     1512.57     2087.96    174.44 o
   5  17 -10    18325.00    18154.57    802.77 o
   7  17 -10     3132.23     3445.54    247.50 o
  -2  18 -10     3009.35     3425.59    290.67 o
   0  18 -10    33152.41    32284.11   1115.69 o
   2  18 -10      167.86      134.81     97.34 o
   4  18 -10    50592.01    47678.95    878.65 o
   6  18 -10      219.64      181.15    113.15 o
  -1  19 -10    18122.68    18897.49    639.17 o
   1  19 -10     8124.55     7845.67    421.71 o
   0   1  -9     1676.84     1870.17     69.92 o
  -1   2  -9   129043.32   125512.13    797.05 o
   1   2  -9     4515.29     3612.90     67.68 o
  -2   3  -9    80362.34    77810.01    609.93 o
   0   3  -9   140302.95   142392.95    931.00 o
   2   3  -9    10126.78     9458.41    159.06 o
  -3   4  -9     7117.49     7471.88    131.77 o
  -1   4  -9    26588.19    26960.90    294.00 o
   1   4  -9    26355.90    24631.62    277.33 o
   3   4  -9   101147.31   100566.58    796.37 o
  -4   5  -9   195407.20   196404.38   1375.04 o
  -2   5  -9    19050.72    19580.23    255.10 o
   0   5  -9    60313.29    59209.44    589.73 o
   2   5  -9    51325.40    49793.61    489.91 o
   4   5  -9    11843.08    11964.41    144.50 o
  -5   6  -9   146137.19   147854.52   1044.66 o
  -3   6  -9    44796.85    46801.07    388.43 o
  -1   6  -9    97179.22    96650.73    777.42 o
   1   6  -9    55412.97    56162.39    502.77 o
   3   6  -9    36288.78    35292.93    359.58 o
   5   6  -9    48789.18    50091.44    517.66 o
  -6   7  -9     1377.60     1489.35    245.80 o
  -4   7  -9    51920.51    54004.48    456.10 o
  -2   7  -9    46733.08    46051.54    415.62 o
   0   7  -9   121721.32   121931.83   1140.04 o
   2   7  -9    10953.92    10968.72    186.42 o
   4   7  -9    32885.27    32443.15    439.86 o
   6   7  -9     1209.14     1338.08    182.34 o
  -7   8  -9     8012.86     8342.75    260.58 o
  -5   8  -9    17365.06    18737.70    307.52 o
  -3   8  -9     3213.70     2642.62    105.20 o
  -1   8  -9     1046.29      771.54     93.76 o
   1   8  -9    15191.83    14815.98    527.06 o
   3   8  -9    16001.12    16015.64    283.46 o
   5   8  -9    28045.92    26711.36    448.21 o
   7   8  -9     1914.16     1858.68    122.84 o
  -8   9  -9    35436.68    34180.37    600.78 o
  -6   9  -9     9868.31    10429.42    266.74 o
  -4   9  -9   143982.06   144975.45   1099.93 o
  -2   9  -9    32343.43    32827.38    380.46 o
   0   9  -9    80083.32    79524.61    784.18 o
   2   9  -9     1819.64     1534.22    101.81 o
   4   9  -9    10728.80    11145.45    298.00 o
   6   9  -9    74785.60    73893.77    836.68 o
   8   9  -9    86950.45    85859.11    942.75 o
  -9  10  -9    34135.82    31952.06   1067.77 o
  -7  10  -9    15634.32    15887.45    473.86 o
  -5  10  -9    10730.00    11756.97    589.27 o
  -3  10  -9    19940.16    20497.65    359.40 o
  -1  10  -9     1886.38     1644.93     94.99 o
   1  10  -9    23278.49    23876.78    394.06 o
   3  10  -9    13232.52    13127.22    289.04 o
   5  10  -9      223.29      468.29     97.76 o
   7  10  -9    31692.51    31853.30    807.91 o
   9  10  -9     9426.20     9119.42    382.21 o
 -10  11  -9    30409.22    30253.99   1083.39 o
  -8  11  -9    10840.49     9846.86    564.98 o
  -6  11  -9    16334.09    17318.31    496.72 o
  -4  11  -9      935.30     1068.98    102.19 o
  -2  11  -9     1724.58     1676.03    118.41 o
   0  11  -9    30252.72    30232.98    471.05 o
   2  11  -9    44441.94    43699.77    595.06 o
   4  11  -9     3960.02     4204.48    231.09 o
   6  11  -9      587.20      760.71    104.36 o
   8  11  -9    10216.51    10247.75    283.72 o
  10  11  -9     2829.27     3495.14    261.59 o
 -11  12  -9    25026.45    24531.60   1001.95 o
  -9  12  -9    20858.62    21648.99    888.58 o
  -7  12  -9    16623.49    16167.06    726.79 o
  -5  12  -9     1683.01     1953.56    187.92 o
  -3  12  -9      423.49      870.21    281.13 o
  -1  12  -9    91474.70    90170.75    996.80 o
   1  12  -9    13909.43    13316.63    304.75 o
   3  12  -9    66224.33    63672.13    908.98 o
   5  12  -9     3780.71     3975.64    177.17 o
   7  12  -9    40271.54    40105.96    606.59 o
   9  12  -9     3098.05     3367.70    210.56 o
  11  12  -9     2243.81     2177.41    338.71 o
 -12  13  -9     1559.02     2096.63    354.81 o
 -10  13  -9    21233.65    21890.19    920.84 o
  -8  13  -9     1260.99     1693.40    290.30 o
  -6  13  -9      365.67     1112.72    274.15 o
  -4  13  -9    38400.78    38573.36    657.52 o
  -2  13  -9    29841.94    29381.01    493.25 o
   0  13  -9    31932.05    31917.61    519.62 o
   2  13  -9    10774.62    10892.72    288.14 o
   4  13  -9     7229.99     6923.01    231.45 o
   6  13  -9    11880.31    12387.95    322.72 o
   8  13  -9    74608.49    74913.84   1086.39 o
  10  13  -9    31774.23    31451.13   1220.81 o
  12  13  -9    44961.12    47812.65   1521.46 o
 -13  14  -9      723.41      757.96    322.54 o
 -11  14  -9      995.16     1193.41    306.42 o
  -9  14  -9     6420.63     6663.61    532.44 o
  -7  14  -9     1230.54     1419.23    290.30 o
  -3  14  -9      137.75      360.33     94.90 o
  -1  14  -9    42195.76    42913.69    639.39 o
   1  14  -9     3950.36     4319.27    197.26 o
   3  14  -9    23003.68    23225.33    452.37 o
   5  14  -9     5886.81     5529.16    223.78 o
   7  14  -9     7094.72     7480.40    307.15 o
   9  14  -9    11417.31    12061.17    397.34 o
  11  14  -9      687.29      725.70    274.15 o
  13  14  -9    16090.13    16340.49    871.92 o
 -12  15  -9      385.15      177.39    225.77 o
 -10  15  -9    13343.27    14319.29    774.89 o
  -8  15  -9    23100.26    25172.87    985.59 o
  -4  15  -9    16053.57    15921.04    530.88 o
  -2  15  -9     1217.83     1308.63    164.32 o
   0  15  -9      429.29      445.70    109.43 o
   2  15  -9    10728.01    10140.53    304.45 o
   4  15  -9      471.23      383.15    103.62 o
   6  15  -9    18051.76    17585.07    478.25 o
   8  15  -9     2733.83     2929.18    290.44 o
  10  15  -9      209.96      365.34    225.77 o
  12  15  -9     5005.56     4759.04    500.10 o
  -9  16  -9     2076.93     2580.57    403.21 o
  -3  16  -9     4328.82     4663.91    313.54 o
  -1  16  -9    40669.43    39797.21    731.83 o
   1  16  -9    24091.02    24766.19    492.86 o
   3  16  -9    51908.61    50557.98    751.07 o
   5  16  -9    27691.81    26891.34    737.94 o
   7  16  -9     3272.53     3124.28    242.15 o
   9  16  -9     2544.72     2731.54    324.49 o
  -2  17  -9    17165.74    17588.19    588.00 o
   0  17  -9    11171.29    11200.17    475.16 o
   2  17  -9    27111.71    27610.66    537.36 o
   4  17  -9      588.10      575.22    204.00 o
   6  17  -9      580.25      497.30    145.31 o
   8  17  -9    23556.52    21937.10    565.70 o
  -3  18  -9     6206.47     5964.64    427.55 o
  -1  18  -9    14068.53    14953.12    613.49 o
   1  18  -9     3341.45     3425.39    282.70 o
   3  18  -9      114.10      181.86    105.49 o
   5  18  -9      786.01      837.19    166.16 o
   7  18  -9     7119.87     6857.75    322.30 o
  -2  19  -9     1388.10     1550.99    233.57 o
   0  19  -9     5321.52     5290.23    443.65 o
   2  19  -9    11647.55    11666.58    540.72 o
   0   0  -8  1298365.50  1290852.00  17617.79 o
   1   1  -8    42010.83    41895.79    331.65 o
   0   2  -8   126650.68   123617.30    778.19 o
   2   2  -8    50746.20    48250.93    370.97 o
  -1   3  -8   248208.72   246497.22   1651.07 o
   1   3  -8     1953.32     2160.92     73.67 o
   3   3  -8    74012.70    71574.59    560.24 o
  -2   4  -8    17693.36    16956.13    187.30 o
   0   4  -8   626375.63   634028.25   4023.44 o
   2   4  -8    21051.63    19039.71    229.39 o
   4   4  -8   435173.56   436103.03   3131.07 o
  -3   5  -8    72702.20    73322.03    630.30 o
  -1   5  -8    23068.43    23978.45    257.67 o
   1   5  -8    29654.51    29404.07    296.98 o
   3   5  -8    78623.07    77015.71    656.88 o
   5   5  -8     6592.09     6780.40    138.24 o
  -4   6  -8    48795.09    49709.82    465.84 o
  -2   6  -8    59212.41    57330.81    518.24 o
   0   6  -8      878.11      487.10     56.47 o
   2   6  -8    15049.76    13092.28    237.54 o
   4   6  -8     5766.29     4951.04    136.80 o
   6   6  -8    66496.04    67812.57    647.13 o
  -5   7  -8    33630.63    35241.71    340.66 o
  -3   7  -8     2630.62     3182.65     95.69 o
  -1   7  -8   104096.37   105208.95    855.36 o
   1   7  -8       25.44      180.55     74.48 o
   3   7  -8    51996.05    52640.76    483.87 o
   5   7  -8    31631.65    32670.68    441.05 o
   7   7  -8    13850.53    14518.56    335.46 o
  -6   8  -8    34305.05    34228.64    501.79 o
  -4   8  -8    61337.85    62637.36    585.98 o
  -2   8  -8    29824.23    28494.39    336.03 o
   0   8  -8   191816.20   194442.89   2508.70 o
   2   8  -8    35763.07    36176.57    475.68 o
   4   8  -8   139774.98   140636.22   1416.28 o
   6   8  -8    51788.23    49623.47    615.85 o
   8   8  -8    54639.21    56549.74    798.46 o
  -7   9  -8    54365.88    56560.71    795.66 o
  -5   9  -8     1614.83     1867.24    142.22 o
  -3   9  -8   159143.20   161088.31   1444.90 o
  -1   9  -8    12301.84    13017.66    236.72 o
   1   9  -8    75559.07    74543.85    736.39 o
   3   9  -8      637.43     1022.29    141.48 o
   5   9  -8      630.12      958.41     96.26 o
   7   9  -8      798.74     1256.75    262.70 o
   9   9  -8     9614.68     9922.15    304.06 o
  -6  10  -8   300912.59   308857.84   3710.48 o
  -4  10  -8   163108.20   162599.80   1276.47 o
  -2  10  -8   198496.45   196677.72   1651.73 o
   0  10  -8    24764.40    23782.12    351.92 o
   2  10  -8    74241.84    73600.23    742.70 o
   4  10  -8      374.71      128.79     54.27 o
   6  10  -8    39132.52    38499.95    547.95 o
   8  10  -8     1666.18     1144.51    144.31 o
  10  10  -8    60135.65    58282.23   1589.22 o
  -9  11  -8     3792.77     3952.23    387.16 o
  -7  11  -8    78632.54    77222.04   1803.80 o
  -5  11  -8      244.08      399.49    153.20 o
  -3  11  -8    15968.63    16586.78    326.89 o
  -1  11  -8    10914.25    11692.05    272.38 o
   1  11  -8     4483.74     4395.73    179.31 o
   3  11  -8     5217.07     5435.54    191.26 o
   5  11  -8    14550.81    14460.82    316.89 o
   7  11  -8     3942.07     4221.42    181.35 o
   9  11  -8      276.04      411.22    148.24 o
  11  11  -8    38446.10    38477.85   1262.10 o
 -10  12  -8    18693.96    18623.84    856.08 o
  -8  12  -8    10834.15    10944.29    613.40 o
  -6  12  -8   102224.94   102821.96   2198.44 o
  -4  12  -8    12935.12    14336.32    360.15 o
  -2  12  -8    78328.88    76668.83    879.58 o
   0  12  -8    63775.19    63611.44    774.94 o
   2  12  -8    15680.51    14964.76    324.85 o
   4  12  -8   143309.34   140515.20   1401.91 o
   6  12  -8     3374.68     3528.54    174.62 o
   8  12  -8    87009.55    84452.81   1150.74 o
  10  12  -8     2842.05     2742.08    354.86 o
  12  12  -8    36779.08    37981.40   1294.09 o
 -11  13  -8      320.64      370.90    209.64 o
  -9  13  -8     7909.51     8246.03    548.66 o
  -7  13  -8    28274.93    27921.21    986.22 o
  -3  13  -8    50830.79    50793.22    779.42 o
  -1  13  -8    35181.21    36508.89    554.18 o
   1  13  -8    10526.88    10428.19    276.38 o
   3  13  -8    16756.66    16699.99    357.31 o
   5  13  -8     8199.14     9187.71    307.48 o
   7  13  -8     2439.51     2158.67    189.46 o
   9  13  -8    25953.00    25561.60    562.64 o
  11  13  -8      111.07      145.13    193.51 o
  13  13  -8    25082.39    26484.51   1082.65 o
 -12  14  -8     4102.37     3274.64    435.54 o
 -10  14  -8    80693.25    82571.84   2094.33 o
  -8  14  -8    49239.34    51580.43   1473.73 o
  -6  14  -8   205768.59   207808.69   3842.53 o
  -4  14  -8    88396.95    89652.56   1436.76 o
  -2  14  -8   206228.41   208556.98   2242.27 o
   0  14  -8    25388.06    26256.61    474.69 o
   2  14  -8    32100.71    30342.29    517.48 o
   4  14  -8    12877.45    12463.35    320.67 o
   6  14  -8     1524.45     1301.08    314.27 o
   8  14  -8    18842.34    18815.56    484.75 o
  10  14  -8      811.95      258.03    193.52 o
  12  14  -8      378.93       96.76    193.52 o
 -11  15  -8    24988.25    24884.36   1050.31 o
  -9  15  -8     8903.46     8601.47    597.10 o
  -7  15  -8    26188.63    25923.94    985.89 o
  -3  15  -8     2574.32     2796.98    245.02 o
  -1  15  -8     3201.44     3477.34    216.75 o
   1  15  -8    27043.39    26597.75    495.02 o
   3  15  -8     3914.12     4402.61    233.21 o
   5  15  -8    66930.80    65706.20   1011.32 o
   7  15  -8     2804.39     2996.09    219.45 o
   9  15  -8    26694.77    27022.75    708.49 o
  11  15  -8     1451.38     1499.88    354.81 o
 -10  16  -8    19229.84    18299.07    888.30 o
  -8  16  -8    20294.98    21548.00    920.72 o
  -4  16  -8    27705.30    30462.85   1228.48 o
  -2  16  -8    22416.16    21458.07    639.80 o
   0  16  -8    66367.16    65553.24   1005.05 o
   2  16  -8     1591.36      984.62    137.48 o
   4  16  -8   137126.47   130912.50   1657.77 o
   6  16  -8    17060.56    17424.49    484.65 o
   8  16  -8   113651.45   112917.31   1512.59 o
  10  16  -8     9569.52    10038.06    693.95 o
  -3  17  -8      513.34      840.23    199.31 o
  -1  17  -8    11134.29    11273.10    473.55 o
   1  17  -8      625.92      627.49    144.42 o
   3  17  -8    13849.26    13430.47    425.18 o
   5  17  -8     5813.13     5806.31    308.45 o
   7  17  -8      331.14      627.45    151.87 o
   9  17  -8    15297.44    15896.65    591.49 o
  -2  18  -8    60937.92    59902.66   1208.97 o
   0  18  -8     2825.84     2231.06    298.40 o
   2  18  -8     5720.16     6003.15    297.78 o
   4  18  -8    10007.68     9402.91    366.43 o
   6  18  -8     6071.38     6168.89    313.51 o
  -3  19  -8      699.17      878.91    216.66 o
  -1  19  -8     5717.55     6312.21    375.94 o
   1  19  -8    19330.24    18497.60    633.14 o
   3  19  -8     5264.27     5711.03    685.64 o
   0   1  -7   181110.45   185663.08   1107.40 o
  -1   2  -7   191133.11   187223.58   1122.95 o
   1   2  -7   151629.02   149633.80    918.04 o
  -2   3  -7     4896.81     4601.23     81.52 o
   0   3  -7    30438.69    28922.98    241.03 o
   2   3  -7     5777.76     4580.44     84.12 o
  -3   4  -7    12213.19    11614.10    139.76 o
  -1   4  -7    39769.96    38422.50    333.57 o
   1   4  -7     9892.15     9359.69    134.95 o
   3   4  -7    29629.97    29759.84    276.25 o
  -4   5  -7    99346.12    99117.88    956.46 o
  -2   5  -7   175438.67   174532.38   1258.02 o
   0   5  -7   214759.48   215054.17   1819.16 o
   2   5  -7   178902.70   175323.84   1350.88 o
   4   5  -7   141191.95   143776.23   1308.34 o
  -5   6  -7    75266.61    76574.49    593.32 o
  -3   6  -7     2419.66     2135.34     99.57 o
  -1   6  -7     9272.97     9763.84    140.10 o
   1   6  -7     1742.25     1616.62     79.34 o
   3   6  -7     5719.87     4336.95     92.64 o
   5   6  -7    14815.22    14890.06    208.09 o
  -6   7  -7   132019.50   136590.28   1232.22 o
  -4   7  -7   241207.38   248590.88   1607.46 o
  -2   7  -7    47400.78    47313.98    406.93 o
   0   7  -7    48113.21    47080.68    585.42 o
   2   7  -7     4049.46     4040.15    119.52 o
   4   7  -7     4622.31     4068.47    155.03 o
   6   7  -7    47405.62    48805.44    578.84 o
  -7   8  -7     5213.50     5205.61    198.60 o
  -5   8  -7    11358.84    11411.72    220.73 o
  -3   8  -7    35375.89    36339.54    382.01 o
  -1   8  -7     4203.55     3904.63    130.49 o
   1   8  -7    64651.68    64845.32    727.87 o
   3   8  -7    52327.43    51922.42    625.30 o
   5   8  -7     1385.37     1469.27    129.52 o
   7   8  -7    95216.70    96240.99    985.23 o
  -8   9  -7     1010.10      530.73    113.69 o
  -6   9  -7     2803.49     3105.84    175.62 o
  -4   9  -7    10305.22    10304.86    250.63 o
  -2   9  -7    19975.69    20309.26    300.31 o
   0   9  -7    50910.79    51471.23    628.34 o
   2   9  -7    57068.06    57611.86    740.82 o
   4   9  -7    18831.48    18614.84    326.92 o
   6   9  -7     2484.56     2626.27    134.61 o
   8   9  -7    10714.93    10848.33    263.19 o
  -9  10  -7    13287.21    13191.95    662.02 o
  -7  10  -7    18335.07    17433.11    727.05 o
  -5  10  -7      337.39      559.85    111.31 o
  -3  10  -7    24685.25    23806.44    353.66 o
  -1  10  -7    13908.03    12712.09    244.33 o
   1  10  -7    71385.86    69968.94    707.29 o
   3  10  -7     9302.85     9324.49    233.87 o
   5  10  -7    13306.15    12587.66    280.01 o
   7  10  -7    24441.71    24967.62    419.76 o
   9  10  -7      895.72     1138.40    171.06 o
 -10  11  -7    17658.03    17428.01    791.45 o
  -8  11  -7    52653.55    56258.73   1458.74 o
  -6  11  -7    35666.85    36059.77   1068.20 o
  -4  11  -7    40319.02    41321.96    550.38 o
  -2  11  -7    16800.94    16292.86    321.04 o
   0  11  -7     5068.80     5090.31    179.40 o
   2  11  -7    20022.76    19687.66    357.39 o
   4  11  -7    32858.39    31959.95    485.17 o
   6  11  -7    84734.89    83787.57    934.21 o
   8  11  -7    84546.17    82975.47   1282.56 o
  10  11  -7    77715.02    78637.30   1965.12 o
 -11  12  -7    21351.54    21810.39    937.04 o
  -9  12  -7    36692.78    36097.27   1164.95 o
  -7  12  -7      751.46      838.60    258.03 o
  -5  12  -7    13906.96    14388.13    629.78 o
  -3  12  -7    77795.65    76808.97   1000.86 o
  -1  12  -7     1826.08     1654.19    179.26 o
   1  12  -7   124209.64   121868.70   1239.31 o
   3  12  -7      561.84      510.97    111.73 o
   5  12  -7    34636.10    33623.05    521.33 o
   7  12  -7    17190.50    17007.49    498.97 o
   9  12  -7     3359.87     2866.02    195.13 o
  11  12  -7     7307.71     7648.52    564.76 o
 -12  13  -7     3829.03     4484.42    483.93 o
 -10  13  -7      608.46      951.47    274.15 o
  -8  13  -7     6775.45     5308.65    451.80 o
  -6  13  -7    16637.85    17653.12    742.95 o
  -4  13  -7    19185.25    20479.00    542.55 o
  -2  13  -7     7326.64     7245.20    260.88 o
   0  13  -7    11280.85    11866.31    290.42 o
   2  13  -7     4420.64     3899.19    197.93 o
   4  13  -7     8523.14     8226.81    319.14 o
   6  13  -7      341.12      388.99    109.14 o
   8  13  -7     7210.22     7143.72    287.94 o
  10  13  -7     1264.05      483.83    209.66 o
  12  13  -7    12547.31    12930.35    742.57 o
 -13  14  -7     4866.52     4952.59    516.23 o
 -11  14  -7    12745.93    11719.80    710.29 o
  -9  14  -7    20030.67    21581.29    904.61 o
  -7  14  -7      395.94      209.64    177.39 o
  -3  14  -7    35956.38    37083.93    795.10 o
  -1  14  -7     6917.43     6941.98    235.92 o
   1  14  -7    66291.22    64036.43    813.26 o
   3  14  -7    10878.78    11153.88    365.80 o
   5  14  -7    13970.42    13104.35    485.57 o
   7  14  -7      831.98       92.73     89.67 o
   9  14  -7     6131.19     5894.09    281.86 o
  11  14  -7     1016.76      774.11    274.16 o
  13  14  -7    13630.93    13931.98    791.04 o
 -12  15  -7     2855.63     2435.56    387.11 o
 -10  15  -7     5289.89     6533.83    532.39 o
  -8  15  -7     4156.36     4984.65    451.68 o
  -4  15  -7      549.88     1277.23    556.37 o
  -2  15  -7      280.58      520.22    153.62 o
   0  15  -7     1370.89     1147.14    130.20 o
   2  15  -7     3386.92     3646.73    191.46 o
   4  15  -7    20116.86    19578.86    488.06 o
   6  15  -7    41497.60    41768.27    763.06 o
   8  15  -7    37756.34    36639.82    718.71 o
  10  15  -7    29542.76    29469.36   1163.90 o
  12  15  -7    13487.60    12462.73    758.74 o
 -11  16  -7      374.51      112.88    209.64 o
  -9  16  -7    32023.32    33355.19   1212.62 o
  -3  16  -7    40334.46    40396.43    898.20 o
  -1  16  -7     3569.67     3914.24    290.69 o
   1  16  -7    60352.88    59402.50   1128.27 o
   3  16  -7    14911.42    15026.02    434.98 o
   5  16  -7     8435.40     8270.26    347.98 o
   7  16  -7      830.33      824.97    243.86 o
   9  16  -7     8347.05     8582.92    349.89 o
  11  16  -7      823.25      645.08    322.54 o
 -10  17  -7     6096.89     5840.41    532.41 o
  -4  17  -7    42534.57    43112.74   1359.41 o
  -2  17  -7    34508.60    34879.90    840.49 o
   0  17  -7    31426.29    30285.23    788.89 o
   2  17  -7     3084.04     2827.22    232.97 o
   4  17  -7     2168.44     1643.45    184.75 o
   6  17  -7     1601.94     1541.71    249.34 o
   8  17  -7      618.86      597.12    155.99 o
  10  17  -7     5916.39     5969.39    564.67 o
  -3  18  -7     5502.85     5882.48    353.09 o
  -1  18  -7     6754.12     7332.30    393.49 o
   1  18  -7    12565.26    11381.23    485.02 o
   3  18  -7    32280.59    30850.49    665.32 o
   5  18  -7      580.56      639.16    172.44 o
   7  18  -7     4104.77     4784.21    484.47 o
  -2  19  -7      720.90      521.10    178.22 o
   0  19  -7     1890.46     1847.54    245.00 o
   2  19  -7     4263.17     4613.08    871.10 o
   4  19  -7     1974.93     1907.93    298.38 o
   1   1  -6    33258.49    29287.70    225.84 o
   0   2  -6   158399.34   153031.38    962.94 o
   2   2  -6    45245.52    49182.14    358.13 o
  -1   3  -6    95314.80    94901.67    653.95 o
   1   3  -6    31577.19    29171.15    263.98 o
   3   3  -6    97035.14    94796.20    627.76 o
  -2   4  -6   267691.78   268858.34   1709.67 o
   0   4  -6     2721.21     2820.71     64.54 o
   2   4  -6    84846.65    84586.91    599.42 o
   4   4  -6     4848.99     5281.73    113.37 o
  -3   5  -6    17722.10    16300.53    232.09 o
  -1   5  -6   522814.38   533346.88   3409.37 o
   1   5  -6     2136.60      761.33     46.79 o
   3   5  -6   401851.66   402036.88   2936.06 o
   5   5  -6     2705.84     2500.00     95.54 o
  -4   6  -6   105845.47   106318.41   1014.33 o
  -2   6  -6     3943.51     4509.56     88.58 o
   0   6  -6   332179.47   335849.81   2580.28 o
   2   6  -6     6711.20     7243.44    131.41 o
   4   6  -6   200783.66   205299.50   1942.02 o
   6   6  -6     5755.68     6252.38    138.71 o
  -5   7  -6    82326.37    83288.84    687.52 o
  -3   7  -6    47228.20    44668.80    455.43 o
  -1   7  -6     8973.27     7370.21    318.72 o
   1   7  -6    26881.08    25033.96    387.73 o
   3   7  -6   106577.53   104979.94   1361.56 o
   5   7  -6   211519.88   216126.67   1753.81 o
   7   7  -6    99606.34   100317.44   1069.48 o
  -6   8  -6   160606.42   163993.44   1472.63 o
  -4   8  -6     4846.07     5399.94    128.02 o
  -2   8  -6    95665.77    97695.77    777.11 o
   0   8  -6    29573.35    29501.18    363.52 o
   2   8  -6    56430.32    56351.50    637.00 o
   4   8  -6    43925.00    43919.84    524.79 o
   6   8  -6    18629.89    20434.41    365.44 o
   8   8  -6     8322.51     8613.27    279.13 o
  -7   9  -6   118067.28   119966.13   1662.38 o
  -5   9  -6    88281.30    89417.19   1046.70 o
  -3   9  -6    11363.33    10975.08    196.38 o
  -1   9  -6   373531.53   378321.97   3274.10 o
   1   9  -6   120361.68   117633.38   1253.35 o
   3   9  -6   493555.25   497211.38   4279.72 o
   5   9  -6    69461.22    67777.13    755.43 o
   7   9  -6    67466.59    68303.63    768.59 o
   9   9  -6     1134.39     1442.92    362.87 o
  -8  10  -6    82681.01    82741.25   1886.40 o
  -6  10  -6       98.92      213.67    145.13 o
  -4  10  -6    98799.29   103610.91   1096.06 o
  -2  10  -6     4046.97     4352.97    182.79 o
   0  10  -6   166145.69   165867.69   1833.05 o
   2  10  -6     3383.79     3553.86    120.65 o
   4  10  -6   214970.63   213217.11   1893.40 o
   6  10  -6    12130.24    12338.97    273.61 o
   8  10  -6   115368.33   118863.03   1399.29 o
  10  10  -6      293.93      677.30    225.77 o
  -9  11  -6    25524.02    25751.02    953.74 o
  -7  11  -6     2157.43     1451.64    241.94 o
  -5  11  -6     1009.35      258.04    129.02 o
  -3  11  -6     3631.32     2743.80    193.98 o
  -1  11  -6      464.61      368.93     90.21 o
   1  11  -6    28405.01    28795.93    440.57 o
   3  11  -6    10895.38     8987.66    233.90 o
   5  11  -6   136500.44   137737.22   1338.52 o
   7  11  -6     3367.14     2998.83    255.12 o
   9  11  -6   106255.95   109559.77   1675.58 o
  11  11  -6     8107.00     6955.32    516.40 o
 -10  12  -6    34141.28    33644.62   1148.45 o
  -8  12  -6      710.74      741.84    225.78 o
  -6  12  -6    94912.57    95156.13   2083.47 o
  -4  12  -6      237.54      754.47    155.03 o
  -2  12  -6    63402.44    64471.81    762.88 o
   0  12  -6     5168.51     5355.29    187.47 o
   2  12  -6    38012.48    37724.76    542.12 o
   4  12  -6    16868.04    16386.65    373.06 o
   6  12  -6    44349.61    43815.22    725.99 o
   8  12  -6     1257.73     1291.44    141.92 o
  10  12  -6    33445.83    32235.37   1148.37 o
  12  12  -6      749.82     1096.63    290.28 o
 -11  13  -6    14973.00    14434.98    758.89 o
  -9  13  -6    28892.72    28325.29   1050.88 o
  -7  13  -6    48958.20    50055.64   1376.94 o
  -5  13  -6    10997.78    11703.67    581.15 o
  -3  13  -6     1025.40      366.73    127.83 o
  -1  13  -6    87719.80    87504.30   1507.52 o
   1  13  -6    51034.50    51950.82    894.01 o
   3  13  -6   103918.39   102010.02   1101.41 o
   5  13  -6    95716.35    92698.27   1211.88 o
   7  13  -6     8412.82     8432.68    306.67 o
   9  13  -6     1040.27      190.91     89.36 o
  11  13  -6    37777.19    38891.79   1310.41 o
  13  13  -6    37842.24    38224.27   1342.62 o
 -12  14  -6    58354.91    57505.44   1717.55 o
 -10  14  -6     4870.30     5468.93    483.98 o
  -8  14  -6    56099.32    55698.38   1539.52 o
  -6  14  -6      247.71      290.27    161.26 o
  -4  14  -6    62412.61    62291.93   1119.19 o
  -2  14  -6      317.24      274.15    102.63 o
   0  14  -6    73060.66    73413.15   1071.17 o
   2  14  -6     4747.60     4530.36    232.86 o
   4  14  -6    88661.21    90607.67   1207.84 o
   6  14  -6      627.80      434.23    227.79 o
   8  14  -6    37922.62    37351.37    703.07 o
  10  14  -6      436.13      354.78    225.77 o
  12  14  -6    17291.37    17408.43    872.04 o
  14  14  -6     3508.42     3209.95    435.52 o
 -13  15  -6    79567.03    82522.37   2190.86 o
 -11  15  -6    40459.27    43328.37   1423.79 o
  -9  15  -6    39849.92    39430.80   1310.58 o
  -7  15  -6    13272.99    12237.49    678.07 o
  -3  15  -6      340.07      640.87    346.72 o
  -1  15  -6    49899.82    49211.70   1352.68 o
   1  15  -6     1867.33     1472.86    168.48 o
   3  15  -6    41380.59    41554.25    916.45 o
   5  15  -6    12978.69    13534.11    403.84 o
   7  15  -6    18595.53    17696.65    472.05 o
   9  15  -6    13796.95    13765.03    425.18 o
  11  15  -6    16534.99    17358.82    888.13 o
  13  15  -6      289.89      419.28    241.89 o
 -10  16  -6    19387.63    18154.14    888.33 o
  -8  16  -6      345.60      370.90    193.52 o
  -4  16  -6      349.92      259.49    123.89 o
  -2  16  -6    84069.83    83353.23   1418.33 o
   0  16  -6     1769.99     1821.13    210.75 o
   2  16  -6    49875.93    48241.25   1471.54 o
   4  16  -6       52.33      172.59     89.36 o
   6  16  -6    29168.61    27668.10    609.46 o
   8  16  -6      395.40      241.82    106.66 o
  10  16  -6    31408.26    30895.48   1212.54 o
  -9  17  -6      755.28      903.10    306.41 o
  -3  17  -6    17864.28    18118.96    588.05 o
  -1  17  -6    13282.99    13035.62    496.48 o
   1  17  -6     2965.23     3211.88    273.73 o
   3  17  -6     1747.54     1596.33    175.35 o
   5  17  -6    11644.36    10070.08    369.59 o
   7  17  -6     3139.22     3378.74    298.33 o
   9  17  -6      491.98      536.28    249.90 o
  -4  18  -6    22064.57    24038.88    985.47 o
  -2  18  -6     2111.75     2481.59    475.80 o
   0  18  -6    19137.78    19424.70    628.15 o
   2  18  -6     1409.18     1072.99    210.74 o
   4  18  -6    18943.42    19329.43    518.86 o
   6  18  -6      361.56      507.33    145.31 o
   8  18  -6    27730.77    28669.32   1185.12 o
  -3  19  -6      861.28      209.65    136.84 o
  -1  19  -6    80551.50    80229.50   1469.09 o
   1  19  -6     9203.42     8929.71    445.04 o
   3  19  -6    69527.27    70088.96   1370.25 o
   5  19  -6     1897.84     1721.66    200.72 o
   0   1  -5   153877.31   148761.63    854.73 o
  -1   2  -5    19175.50    18892.61    165.46 o
   1   2  -5    88897.10    86738.97    593.05 o
  -2   3  -5    73933.26    72539.74    488.95 o
   0   3  -5     3664.52     3800.61     82.81 o
   2   3  -5   164178.81   167933.58   1090.74 o
  -3   4  -5    38603.85    35738.34    331.31 o
  -1   4  -5    24851.20    24204.17    223.15 o
   1   4  -5   183935.58   183037.08   1235.76 o
   3   4  -5   111227.63   110394.00    795.30 o
  -4   5  -5   158696.00   160341.05   1319.64 o
  -2   5  -5   137603.78   140364.42    955.90 o
   0   5  -5   483666.81   487882.28   3458.47 o
   2   5  -5    76406.48    76510.07    571.63 o
   4   5  -5   107404.39   105884.96    981.02 o
  -5   6  -5    15044.82    14832.12    247.21 o
  -3   6  -5    38118.00    38780.07    443.77 o
  -1   6  -5    34106.54    31730.87    314.38 o
   1   6  -5    53364.95    51498.77    463.19 o
   3   6  -5    99027.36    98441.79    926.59 o
   5   6  -5       69.88      527.96    136.65 o
  -6   7  -5   128510.74   129109.53   1105.28 o
  -4   7  -5   154971.89   155899.73   1250.41 o
  -2   7  -5    33120.46    31832.87    309.60 o
   0   7  -5    52097.58    50662.86    632.13 o
   2   7  -5     1112.40     1069.02    142.01 o
   4   7  -5    25904.64    26240.23    410.33 o
   6   7  -5   113396.72   115164.98   1020.60 o
  -7   8  -5    54995.52    54197.34    917.33 o
  -5   8  -5     9701.64     9968.32    248.95 o
  -3   8  -5     1799.93     1741.92    122.58 o
  -1   8  -5      804.89      344.38     72.04 o
   1   8  -5     7022.88     6908.97    267.97 o
   3   8  -5    31144.76    31890.71    434.47 o
   5   8  -5     1410.66     1402.89     91.32 o
   7   8  -5    49362.78    50205.06    651.03 o
  -8   9  -5     1843.45     1532.26    241.94 o
  -6   9  -5     9311.24     7631.27    333.42 o
  -4   9  -5    67614.02    68842.20    728.06 o
  -2   9  -5    25072.30    25470.68    335.05 o
   0   9  -5   135900.98   135394.70   1533.52 o
   2   9  -5    20879.20    21240.07    330.76 o
   4   9  -5    20773.35    22424.11    567.09 o
   6   9  -5     1391.28      915.43    101.31 o
   8   9  -5     4469.47     5013.56    207.89 o
  -9  10  -5    16496.39    16572.43    726.86 o
  -7  10  -5    16992.76    18255.47    710.83 o
  -5  10  -5    30653.72    30318.61    547.31 o
  -3  10  -5     2793.09     2494.19    128.20 o
  -1  10  -5    22592.50    23058.38    377.10 o
   1  10  -5    43021.25    43186.64    493.77 o
   3  10  -5    19796.65    19784.77    340.83 o
   5  10  -5    46983.91    44227.22    574.48 o
   7  10  -5     7177.53     7143.35    248.01 o
   9  10  -5    51629.08    52982.95   1385.87 o
 -10  11  -5      212.68      209.64    161.26 o
  -8  11  -5     7590.39     7520.31    500.28 o
  -6  11  -5    14006.07    14050.19    613.69 o
  -4  11  -5    59888.31    61016.66   1004.30 o
  -2  11  -5    89651.66    91207.41    877.65 o
   0  11  -5    24605.26    25216.56    410.50 o
   2  11  -5      638.23      500.51     85.53 o
   4  11  -5    33186.31    31856.32    469.05 o
   6  11  -5    39769.08    40290.13    663.27 o
   8  11  -5   129021.01   131744.17   1533.05 o
  10  11  -5    61747.42    59327.94   1605.65 o
 -11  12  -5    34500.71    33093.87   1164.59 o
  -9  12  -5    41446.85    40162.05   1262.65 o
  -7  12  -5     6202.59     6454.25    451.80 o
  -5  12  -5     1950.26     2175.86    187.92 o
  -3  12  -5    60082.71    59480.21    820.95 o
  -1  12  -5      589.30      537.05     85.95 o
   1  12  -5   119086.91   117871.96   1188.01 o
   3  12  -5    19639.48    18887.43    556.57 o
   5  12  -5    51524.24    50302.77    882.57 o
   7  12  -5      271.37      329.26     92.81 o
   9  12  -5     5219.45     4843.82    316.51 o
  11  12  -5     2425.22     2967.79    370.97 o
 -12  13  -5      335.96      645.05    258.02 o
 -10  13  -5    30509.89    30397.82   1115.66 o
  -8  13  -5     6925.66     7132.16    516.36 o
  -6  13  -5    38323.29    37953.82   1149.13 o
  -4  13  -5     2921.09     2701.34    294.53 o
  -2  13  -5     3677.31     3368.53    266.18 o
   0  13  -5     6037.13     6162.93    205.36 o
   2  13  -5     9231.21     9526.16    256.17 o
   4  13  -5     4421.33     4217.76    207.88 o
   6  13  -5     1297.75     1334.43    139.67 o
   8  13  -5    10340.02    10026.50    335.23 o
  10  13  -5     9286.58     8360.00    581.00 o
  12  13  -5    17782.49    20219.83    936.70 o
 -13  14  -5     2607.68     2935.53    419.36 o
 -11  14  -5      297.72      387.03    209.64 o
  -9  14  -5    11910.42    12058.51    677.99 o
  -7  14  -5     6991.80     7180.54    500.22 o
  -5  14  -5      464.35      621.89    153.63 o
  -3  14  -5    54803.30    53252.99   1002.52 o
  -1  14  -5      299.62      923.60    580.55 o
   1  14  -5    86062.64    83483.14    959.20 o
   3  14  -5     6926.20     6802.71    266.96 o
   5  14  -5    36469.28    37218.09    678.81 o
   7  14  -5     1466.04     1588.08    170.54 o
   9  14  -5     3555.71     2712.21    200.02 o
  11  14  -5     1013.61      709.60    306.42 o
  13  14  -5      394.38      532.17    290.27 o
 -12  15  -5     8347.03     8713.87    629.33 o
 -10  15  -5    11799.52    12122.45    726.38 o
  -8  15  -5     9209.91     8860.11    597.13 o
  -6  15  -5     1172.11     1354.71    274.17 o
  -4  15  -5      496.35      516.05    151.11 o
  -2  15  -5    17585.75    18144.04    536.80 o
   0  15  -5     4951.90     4306.51    279.32 o
   2  15  -5    21717.31    21463.17    426.13 o
   4  15  -5     7067.04     7606.04    298.12 o
   6  15  -5     8057.36     8408.41    319.26 o
   8  15  -5    51863.14    49680.58    850.91 o
  10  15  -5    26668.36    26796.21   1082.84 o
  12  15  -5    36352.61    37845.96   1342.40 o
 -11  16  -5      227.55       80.63    209.64 o
  -9  16  -5     9162.89    10005.62    645.52 o
  -7  16  -5    15523.11    16324.71    791.21 o
  -3  16  -5    36939.44    36149.84    922.17 o
  -1  16  -5    22643.39    22735.67    639.53 o
   1  16  -5    68082.34    65456.23   1221.69 o
   3  16  -5    22970.66    22014.99    525.49 o
   5  16  -5    16944.29    17891.08    522.11 o
   7  16  -5    22788.88    22672.04    610.20 o
   9  16  -5     4410.98     4239.97    312.42 o
  11  16  -5       76.69      -48.38    209.64 o
 -10  17  -5    15510.44    15419.43    823.45 o
  -8  17  -5    18779.07    19558.48    904.44 o
  -4  17  -5    22205.33    22037.10    904.75 o
  -2  17  -5     6133.51     6387.49    347.82 o
   0  17  -5     1668.06     1838.75    216.68 o
   2  17  -5     1331.13     1463.13    199.33 o
   4  17  -5      813.26      901.17    163.22 o
   6  17  -5     3262.46     3648.58    244.75 o
   8  17  -5      202.41      135.57    105.50 o
  10  17  -5      783.92      467.68    241.90 o
  -3  18  -5    22910.28    22323.15    751.28 o
  -1  18  -5    15335.62    14466.23    542.23 o
   1  18  -5    11534.39    11837.29    492.31 o
   3  18  -5     4000.17     3543.25    290.70 o
   5  18  -5      306.81       94.86    108.35 o
   7  18  -5      981.12     1379.43    401.16 o
  -4  19  -5     5831.25     5711.25    516.27 o
  -2  19  -5    14829.46    15479.89    570.82 o
   0  19  -5     3998.48     4205.02    318.77 o
   2  19  -5    27383.08    27528.14    777.11 o
   4  19  -5     5963.27     5797.15    369.58 o
   6  19  -5     5260.14     5194.13    294.25 o
  -1  20  -5     4356.29     4566.59    336.35 o
   1  20  -5      183.83      338.65    153.62 o
   0   0  -4     6228.73     3382.21    525.56 o
   1   1  -4    56949.79    56737.90    367.24 o
   0   2  -4   158870.77   156732.25    962.43 o
   2   2  -4  2367715.25  2359300.00  14193.87 o
  -1   3  -4    23276.44    23921.32    207.52 o
   1   3  -4    64707.41    64667.97    471.15 o
   3   3  -4     1094.44     1307.46     52.01 o
  -2   4  -4    59079.09    57979.15    420.15 o
   0   4  -4    17160.84    19283.89    190.16 o
   2   4  -4     4752.17     3882.80     68.80 o
   4   4  -4    77055.24    75051.86    595.58 o
  -3   5  -4   114041.42   115438.82    908.78 o
  -1   5  -4     3773.92     3730.86     73.49 o
   1   5  -4   143976.19   142487.28    978.91 o
   3   5  -4    13462.16    13309.35    167.62 o
   5   5  -4     3526.58     3543.27    104.61 o
  -4   6  -4   103159.88   102434.62    956.06 o
  -2   6  -4   652529.31   652964.06   4396.41 o
   0   6  -4     1072.59      435.27     69.57 o
   2   6  -4   757548.31   767116.75   5179.91 o
   4   6  -4     4167.01     3617.90    102.58 o
   6   6  -4   147147.36   150050.47   1403.46 o
  -5   7  -4    91517.30    93909.31    872.61 o
  -3   7  -4     1810.18     2188.69     98.48 o
  -1   7  -4   124317.96   124919.25   1460.59 o
   1   7  -4     2119.73     2317.26     93.02 o
   3   7  -4    25920.01    25647.70    463.92 o
   5   7  -4    16019.94    17185.21    316.60 o
   7   7  -4     1401.33     1774.77    117.25 o
  -6   8  -4    48801.05    49457.00    652.99 o
  -4   8  -4    97649.09    95661.98    957.70 o
  -2   8  -4    91448.84    91767.08    953.50 o
   0   8  -4   118274.59   114169.98   1622.00 o
   2   8  -4    61049.30    59034.36    667.67 o
   4   8  -4    26621.25    25647.36    418.96 o
   6   8  -4   183802.84   186553.61   1925.05 o
   8   8  -4   134908.09   138025.95   1875.35 o
  -7   9  -4     2560.82     3855.21    322.61 o
  -5   9  -4    16128.56    16766.16    336.28 o
  -3   9  -4    48469.65    49755.15    492.73 o
  -1   9  -4      365.72      606.87     82.76 o
   1   9  -4    39576.35    40359.66    509.52 o
   3   9  -4      167.92      254.68     68.30 o
   5   9  -4      399.17      766.77    157.92 o
   7   9  -4     1058.40     1228.54    114.06 o
   9   9  -4    31402.18    32795.00   1035.46 o
  -8  10  -4   175549.88   173706.36   3316.82 o
  -6  10  -4     3547.41     5217.50    290.71 o
  -4  10  -4   260930.67   262891.50   2822.17 o
  -2  10  -4     3857.45     4581.77    145.22 o
   0  10  -4    52343.65    52871.51    638.77 o
   2  10  -4   148917.48   149760.72   1268.07 o
   4  10  -4     3012.30     2858.47    176.96 o
   6  10  -4   222265.64   224103.25   2992.85 o
   8  10  -4      397.20      240.00     92.48 o
  10  10  -4    43487.95    43108.54   1263.14 o
  -9  11  -4     8578.41     9215.52    548.74 o
  -7  11  -4     2414.78     2790.47    306.47 o
  -5  11  -4    52912.06    53239.74   1183.31 o
  -3  11  -4     4223.94     4686.89    173.62 o
  -1  11  -4    52374.73    52444.12    583.67 o
   1  11  -4    12435.25    12753.40    243.93 o
   3  11  -4     8946.64     8815.57    225.78 o
   5  11  -4     8234.29     8504.96    281.76 o
   7  11  -4     8196.31     8324.37    273.23 o
   9  11  -4      399.44      387.04    161.26 o
  11  11  -4    30401.69    31548.76   1115.77 o
 -10  12  -4    41594.05    39544.42   1262.57 o
  -8  12  -4   111145.33   103161.30   2314.20 o
  -6  12  -4   136087.81   136509.78   2729.87 o
  -4  12  -4   152617.34   153865.44   1680.29 o
  -2  12  -4   147141.98   147031.36   2204.46 o
   0  12  -4    36806.11    35865.26    633.32 o
   2  12  -4    52149.38    52542.01    660.67 o
   4  12  -4    22366.32    21625.05    589.98 o
   6  12  -4    12301.86    12157.59    848.59 o
   8  12  -4    17084.56    16509.69    410.11 o
  10  12  -4    18950.70    18964.39    839.99 o
  12  12  -4    38836.51    38654.03   1294.40 o
 -11  13  -4       95.87      290.27    209.64 o
  -9  13  -4    37959.35    38284.43   1245.94 o
  -7  13  -4     1532.46     1983.77    290.31 o
  -5  13  -4    22587.99    23147.19    582.83 o
  -3  13  -4      207.41      334.37     97.15 o
  -1  13  -4     2409.08     2307.60    199.35 o
   1  13  -4     5574.94     5927.95    201.69 o
   3  13  -4    35639.07    35714.21    704.71 o
   5  13  -4     1618.70     1785.72    155.00 o
   7  13  -4    16687.98    16514.24    419.62 o
   9  13  -4    11273.18    11629.49    360.05 o
  11  13  -4      582.35      628.94    258.03 o
  13  13  -4    17376.52    18232.35    888.20 o
 -12  14  -4     1598.09     1403.13    338.69 o
 -10  14  -4    16676.07    16148.94    807.45 o
  -8  14  -4    85010.98    84894.69   2047.22 o
  -6  14  -4    10701.86    11121.71    613.39 o
  -4  14  -4   144026.64   144439.23   1644.16 o
  -2  14  -4       88.21     1230.18    298.33 o
   0  14  -4    29263.04    28574.90    873.29 o
   2  14  -4   104090.06   103554.43   1119.29 o
   4  14  -4    16806.45    17143.14    425.78 o
   6  14  -4   287827.44   281619.31   2926.45 o
   8  14  -4    23268.23    24357.98    543.22 o
  10  14  -4   222148.03   228209.27   4403.49 o
  12  14  -4      318.94      274.15    225.77 o
  14  14  -4    64225.03    64917.88   1896.48 o
 -13  15  -4     1398.23     1919.19    370.94 o
 -11  15  -4    11799.59    11460.51    710.23 o
  -9  15  -4      266.12      274.15    193.51 o
  -7  15  -4     3986.46     4420.03    435.55 o
  -5  15  -4      741.13     1151.78    187.90 o
  -3  15  -4     6364.27     7400.02    342.28 o
  -1  15  -4     4036.27     4258.89    273.77 o
   1  15  -4    32022.29    30976.42    743.13 o
   3  15  -4       37.92      256.91    274.14 o
   5  15  -4     8388.75     8411.21    313.32 o
   7  15  -4     9622.28    10295.74    353.84 o
   9  15  -4      298.52      276.33    121.12 o
  11  15  -4    15950.81    17487.30    871.94 o
  13  15  -4     1558.22     1370.87    370.94 o
 -12  16  -4    17747.50    16827.10    888.19 o
 -10  16  -4    35344.09    34641.73   1245.29 o
  -8  16  -4    34824.00    36357.06   1245.33 o
  -6  16  -4    69923.66    65118.54   1752.07 o
  -4  16  -4    38239.65    36464.20    828.94 o
  -2  16  -4    31169.91    29424.52    737.45 o
   0  16  -4    11193.92    10718.33    433.74 o
   2  16  -4      435.37      373.71    209.64 o
   4  16  -4      796.29      724.55    139.04 o
   6  16  -4    14403.77    14409.99    428.80 o
   8  16  -4     1413.14      708.06    158.90 o
  10  16  -4    10395.73    11346.15    710.14 o
  12  16  -4    10420.95    11378.24    726.27 o
  -9  17  -4    10647.68    10781.41    694.01 o
  -7  17  -4    13154.32    12704.90    710.31 o
  -3  17  -4     6034.44     6877.11    359.23 o
  -1  17  -4     8126.69     7962.96    653.56 o
   1  17  -4        4.92       79.73    185.45 o
   3  17  -4    38124.60    37260.33    886.54 o
   5  17  -4     2310.15     2520.86    212.89 o
   7  17  -4    21975.24    21723.89    550.15 o
   9  17  -4     1655.46     1265.56    195.10 o
  -8  18  -4      806.30      564.44    306.41 o
  -4  18  -4    26335.59    25890.01   1034.31 o
  -2  18  -4    12611.43    13160.06    678.00 o
   0  18  -4     6166.06     6327.35    895.45 o
   2  18  -4    89028.03    85737.77   1527.82 o
   4  18  -4     8723.94     8228.72    416.38 o
   6  18  -4   243969.91   237630.27   2871.42 o
   8  18  -4    31476.40    31509.81    683.93 o
  -3  19  -4     2564.87     3116.10    290.66 o
  -1  19  -4     3373.02     2808.82    273.74 o
   1  19  -4     5408.06     5373.49    353.64 o
   3  19  -4      629.53      534.48    154.82 o
   5  19  -4     6290.66     5323.59    359.23 o
  -2  20  -4      555.61      553.86    314.47 o
   0  20  -4     4209.30     3716.11    338.76 o
   2  20  -4     7926.82     7972.13    427.76 o
   0   1  -3      893.72      458.87     30.82 o
  -1   2  -3    64050.90    65107.57    422.15 o
   1   2  -3      802.85      319.54     32.77 o
  -2   3  -3   110240.85   108655.49    751.57 o
   0   3  -3   325173.38   321584.91   2173.91 o
   2   3  -3    29676.09    29382.70    258.78 o
  -3   4  -3   241181.83   241506.09   1818.51 o
  -1   4  -3    10533.96    10206.76    134.23 o
   1   4  -3     4939.28     4907.82     73.46 o
   3   4  -3   128303.11   127290.65    934.37 o
  -4   5  -3   292186.94   293792.13   2268.37 o
  -2   5  -3    29749.39    28677.42    284.77 o
   0   5  -3   255855.00   257644.80   1858.06 o
   2   5  -3     5525.29     6041.89    108.45 o
   4   5  -3    31672.15    31441.11    284.51 o
  -5   6  -3    51224.35    51084.66    542.84 o
  -3   6  -3      183.20      251.72     39.31 o
  -1   6  -3    26618.13    27272.95    286.97 o
   1   6  -3    39038.68    38629.41    327.30 o
   3   6  -3    17560.11    18025.41    238.37 o
   5   6  -3    51268.91    51637.93    661.21 o
  -6   7  -3     2455.97     2238.18    133.59 o
  -4   7  -3   156830.56   156881.30   1507.14 o
  -2   7  -3    38030.71    38918.48    444.05 o
   0   7  -3   343679.16   337309.84   3215.46 o
   2   7  -3    37400.16    37220.39    486.25 o
   4   7  -3    75655.11    77622.96   1222.52 o
   6   7  -3     1278.91     1456.43    208.59 o
  -7   8  -3       63.88      327.89     93.10 o
  -5   8  -3     2194.68     2307.46    116.30 o
  -3   8  -3    49576.29    48922.96    716.16 o
  -1   8  -3    86527.28    85809.63   1277.59 o
   1   8  -3     8251.10     8703.92    260.25 o
   3   8  -3     8278.71     7986.79    244.80 o
   5   8  -3    78688.44    79633.18    943.51 o
   7   8  -3    11890.22    13148.25    438.37 o
  -8   9  -3    97533.52    94764.58   2037.42 o
  -6   9  -3    20220.83    20663.08    484.97 o
  -4   9  -3   247341.23   249230.41   2207.92 o
  -2   9  -3    31509.00    31534.52    475.64 o
   0   9  -3   106418.95   107946.26   1263.88 o
   2   9  -3    10638.74    11044.16    256.05 o
   4   9  -3    11214.37    11344.76    291.47 o
   6   9  -3    55807.27    55658.30    947.01 o
   8   9  -3    94263.66    95888.33   1146.02 o
  -9  10  -3    33263.04    31357.47   1019.36 o
  -7  10  -3    11728.38    12190.67    565.13 o
  -5  10  -3     4731.51     5365.92    370.54 o
  -3  10  -3     8990.98     9144.82    336.59 o
  -1  10  -3    14207.99    14652.58    251.13 o
   1  10  -3      120.17      403.75    171.18 o
   3  10  -3    12740.10    13244.55    228.66 o
   5  10  -3    13655.46    14151.92    341.93 o
   7  10  -3     1478.40     1460.83    154.25 o
   9  10  -3     1207.36     1241.84    209.66 o
 -10  11  -3     5212.65     5937.24    467.88 o
  -8  11  -3     1607.10     1483.82    258.06 o
  -6  11  -3     7402.74     6990.24    341.24 o
  -4  11  -3    11671.57    12000.99    276.19 o
  -2  11  -3      647.87      395.54    107.88 o
   0  11  -3     6090.25     5929.62    162.81 o
   2  11  -3     2024.45     1976.53    144.34 o
   4  11  -3      207.43      215.33    179.99 o
   6  11  -3      225.63      201.58     96.93 o
   8  11  -3    44500.14    46306.74    719.01 o
  10  11  -3     9359.25     9990.73    564.90 o
 -11  12  -3    48768.80    49413.32   1473.82 o
  -9  12  -3    41215.79    40227.74   1246.49 o
  -7  12  -3    21167.68    21961.05    840.31 o
  -5  12  -3     5584.26     5201.27    267.94 o
  -3  12  -3     9338.24    10076.66    285.70 o
  -1  12  -3   122052.97   121245.78   1377.13 o
   1  12  -3    49377.92    49106.84    619.98 o
   3  12  -3   126839.02   125560.55   1449.98 o
   5  12  -3     5984.58     6211.40    238.99 o
   7  12  -3     3585.99     3347.18    336.47 o
   9  12  -3    15816.18    16179.43    742.89 o
  11  12  -3    10433.22    11040.33    645.63 o
 -12  13  -3     5081.75     4388.12    467.85 o
 -10  13  -3    14614.17    15161.78    758.90 o
  -8  13  -3    11917.76    12850.38    661.89 o
  -6  13  -3      507.19      338.66    177.39 o
  -4  13  -3    18734.72    19327.61    419.55 o
  -2  13  -3     1474.95     1447.47    135.78 o
   0  13  -3      141.32      180.23    120.95 o
   2  13  -3      276.87      392.85     79.80 o
   4  13  -3    40397.99    40307.22    672.94 o
   6  13  -3    30407.67    30077.86    575.47 o
   8  13  -3   125768.34   125469.47   1540.83 o
  10  13  -3    24436.47    24176.50    985.81 o
  12  13  -3    62581.33    62283.95   1750.82 o
 -13  14  -3     1719.06     1225.74    322.56 o
 -11  14  -3     8528.96     9262.91    629.36 o
  -9  14  -3      250.28      403.15    225.77 o
  -7  14  -3     7909.39     9279.06    564.81 o
  -5  14  -3    21448.49    21864.87    582.38 o
  -3  14  -3     1874.13     1891.85    155.01 o
  -1  14  -3    39873.24    38505.13    812.53 o
   1  14  -3     1640.85     1985.28    300.67 o
   3  14  -3    20078.62    20921.45    525.02 o
   5  14  -3     3153.89     3188.92    192.32 o
   7  14  -3      307.60      278.79    131.94 o
   9  14  -3      407.27      478.48    226.81 o
  11  14  -3     3487.71     3355.16    403.27 o
  13  14  -3     4361.89     4387.80    483.95 o
 -12  15  -3      451.33      225.77    209.64 o
 -10  15  -3    11288.51    11024.40    677.93 o
  -8  15  -3    12736.28    11235.99    661.89 o
  -6  15  -3    23784.81    24757.35    953.45 o
  -4  15  -3    47109.58    47494.23    766.28 o
  -2  15  -3     6881.01     6994.03    336.45 o
   0  15  -3    25369.23    24787.63    651.20 o
   2  15  -3     2246.46     2579.12    176.93 o
   4  15  -3    17851.98    16766.08    432.02 o
   6  15  -3     1699.17     1662.23    235.93 o
   8  15  -3    11592.42    11694.03    374.86 o
  10  15  -3      390.63      370.91    241.90 o
  12  15  -3     9002.24     9246.90    645.51 o
 -11  16  -3    19874.05    21255.91    985.27 o
  -9  16  -3     7165.01     7922.52    597.01 o
  -7  16  -3    23759.35    24157.08    969.51 o
  -5  16  -3     3483.19     4566.81    314.55 o
  -3  16  -3     3665.99     3216.64    298.43 o
  -1  16  -3    74051.43    72547.02   1290.98 o
   1  16  -3    56706.07    54621.23   2317.73 o
   3  16  -3    63132.36    59071.25   1140.89 o
   5  16  -3    27786.20    26819.45    587.82 o
   7  16  -3     2617.11     2824.87    213.78 o
   9  16  -3      220.68      468.34    562.70 o
  11  16  -3    16934.63    16341.83    855.85 o
 -10  17  -3    25210.04    25756.98   1082.63 o
  -8  17  -3    13902.80    14061.71    774.93 o
  -6  17  -3    13756.42    13012.46    710.36 o
  -4  17  -3     6994.39     7373.92    532.47 o
  -2  17  -3     2763.35     2900.38    256.43 o
   0  17  -3     1025.35      760.11    193.53 o
   2  17  -3     5922.29     6251.02    677.63 o
   4  17  -3     8578.28     7346.56    393.56 o
   6  17  -3      203.53      266.36    110.95 o
   8  17  -3    18231.42    19210.32    519.65 o
  10  17  -3     6060.61     7082.71    596.95 o
  -9  18  -3    10954.78    11055.92    710.16 o
  -7  18  -3      554.60      774.08    306.40 o
  -5  18  -3    10387.68    11443.04    661.73 o
  -3  18  -3      823.92      571.21    176.48 o
  -1  18  -3    17363.81    17216.75    582.39 o
   1  18  -3    12947.52    12067.84    490.85 o
   3  18  -3     2815.92     2308.69    250.92 o
   5  18  -3     2179.83     2146.21    254.90 o
   7  18  -3     7663.26     7049.20    331.65 o
   9  18  -3      846.37      741.84    239.47 o
  -4  19  -3    44654.96    45397.09   1440.41 o
  -2  19  -3      933.34      997.69    249.97 o
   0  19  -3    20308.82    19228.13    807.64 o
   2  19  -3     4562.24     4535.87    330.80 o
   4  19  -3      308.15      268.99    139.48 o
   6  19  -3    12774.87    12306.53    936.26 o
  -3  20  -3      261.16      584.48    378.97 o
  -1  20  -3     1113.50      910.80    210.74 o
   1  20  -3    12337.29    11993.42    513.63 o
   3  20  -3     8823.63     8696.72    444.58 o
   1   1  -2    10337.06     9885.74     90.48 o
   0   2  -2    30894.22    29923.14    221.32 o
   2   2  -2     5820.72     6171.81     84.42 o
  -1   3  -2    22200.77    21291.37    186.36 o
   1   3  -2   209620.61   208876.47   1370.27 o
   3   3  -2    56221.90    57945.44    431.52 o
  -2   4  -2    46976.07    45424.34    383.90 o
   0   4  -2     5395.27     5884.20     89.35 o
   2   4  -2    43217.28    40921.19    319.56 o
   4   4  -2    56662.80    57908.42    423.78 o
  -3   5  -2    81115.05    82406.20    695.04 o
  -1   5  -2     1003.48      797.64     47.18 o
   1   5  -2   132476.27   135634.23   1023.30 o
   3   5  -2   181060.30   178569.77   1265.91 o
   5   5  -2   142618.22   142200.59   1103.02 o
  -4   6  -2   186970.89   189330.64   2231.36 o
  -2   6  -2     2420.86     3071.70    112.05 o
   0   6  -2    42288.23    41352.39    504.32 o
   2   6  -2   104341.30   104507.07    825.83 o
   4   6  -2   102925.37   104184.27   1112.96 o
   6   6  -2    87212.38    87026.45   1044.00 o
  -5   7  -2    93154.02    93389.18   1181.75 o
  -3   7  -2    87133.40    87265.77    961.77 o
  -1   7  -2     3405.77     3513.04    200.34 o
   1   7  -2   517767.16   509400.94   4865.62 o
   3   7  -2    88082.63    88174.30   1317.58 o
   5   7  -2   336591.69   340597.81   3971.95 o
   7   7  -2     6817.17     7127.62    229.62 o
  -6   8  -2   140281.42   140773.17   1489.72 o
  -4   8  -2     2985.66     3519.99    149.89 o
  -2   8  -2   182112.52   181541.78   2336.16 o
   0   8  -2     5490.64     5904.32    252.06 o
   2   8  -2   210475.95   203765.03   2636.24 o
   4   8  -2    48860.64    49351.87    643.84 o
   6   8  -2   133773.13   137377.03   1480.58 o
   8   8  -2    61245.43    61182.00   1461.74 o
  -7   9  -2    24271.09    25193.97    652.61 o
  -5   9  -2    17745.56    18579.70    401.25 o
  -3   9  -2      691.14      247.35     63.34 o
  -1   9  -2    36358.15    36381.48    511.57 o
   1   9  -2    71795.38    71603.13   1150.40 o
   3   9  -2   222493.94   221503.13   3003.33 o
   5   9  -2   161739.69   162626.20   2509.36 o
   7   9  -2   167331.09   166493.44   2196.75 o
   9   9  -2    12365.83    12352.55    581.30 o
  -8  10  -2   132636.42   134802.55   2681.66 o
  -6  10  -2    15604.12    16624.53    735.04 o
  -4  10  -2   231236.84   238159.08   3098.79 o
  -2  10  -2     2920.89     3187.40    210.71 o
   0  10  -2   188746.86   188529.13   2110.09 o
   2  10  -2    67000.45    66734.52    741.09 o
   4  10  -2    60636.56    61318.09    806.28 o
   6  10  -2    97251.27    97621.34   1366.89 o
   8  10  -2    66515.24    68727.73    910.99 o
  10  10  -2    17891.71    17721.19    759.25 o
  -9  11  -2    22059.35    21105.89    840.36 o
  -7  11  -2     6430.85     5405.79    403.42 o
  -5  11  -2    13004.22    14300.06    371.13 o
  -3  11  -2    69430.93    69329.34    806.93 o
  -1  11  -2    28094.69    29472.06    402.07 o
   1  11  -2   214762.67   213563.92   1741.45 o
   3  11  -2   108327.02   105612.12   1243.92 o
   5  11  -2   137195.69   136070.61   1530.37 o
   7  11  -2    29376.24    29145.12    531.13 o
   9  11  -2     4926.82     5566.10    419.47 o
  11  11  -2     8345.22     8779.19    564.84 o
 -10  12  -2    64386.70    62466.65   1670.75 o
  -8  12  -2     1373.98     1709.57    274.18 o
  -6  12  -2   193224.31   187094.64   3567.94 o
  -4  12  -2     3128.61     3074.23    170.58 o
  -2  12  -2   279354.81   271073.06   3378.98 o
   0  12  -2     6936.78     6847.61    256.02 o
   2  12  -2   139186.39   137672.03   1327.46 o
   4  12  -2    31111.74    30700.57    547.65 o
   6  12  -2    65226.75    64459.26    905.76 o
   8  12  -2    17069.28    17010.11    464.13 o
  10  12  -2    28088.25    26433.66    986.21 o
  12  12  -2     1883.63     2225.73    354.83 o
 -11  13  -2    33394.77    31957.06   1164.43 o
  -9  13  -2    16285.14    15584.50    742.89 o
  -7  13  -2     1483.34     1451.53    274.18 o
  -5  13  -2      940.89     1037.56    177.40 o
  -3  13  -2     6119.32     5698.98    229.67 o
  -1  13  -2     8659.22     7947.29    325.12 o
   1  13  -2     2376.57     2288.01    155.02 o
   3  13  -2    78103.02    76946.63   1301.62 o
   5  13  -2     3624.64     3964.48    198.55 o
   7  13  -2    48345.09    48066.27   1279.30 o
   9  13  -2     1981.99     1808.07    266.12 o
  11  13  -2       93.38      -48.38    145.13 o
  13  13  -2    40032.79    39203.25   1342.91 o
 -12  14  -2    22899.45    23830.96   1017.86 o
 -10  14  -2     4742.39     3855.66    419.44 o
  -6  14  -2      304.13       48.38    145.14 o
  -4  14  -2   205197.67   198434.03   2132.17 o
  -2  14  -2      382.90      570.09    117.68 o
   0  14  -2   168155.78   158248.92   2212.50 o
   2  14  -2     8048.63     8909.64    288.55 o
   4  14  -2    50143.04    50880.33    795.08 o
   6  14  -2    17254.49    16670.25    422.68 o
   8  14  -2     9130.43     9394.65    509.34 o
  10  14  -2     1666.06     1274.12    290.31 o
  12  14  -2    16099.04    16357.38    839.67 o
  14  14  -2     4387.97     4403.92    467.82 o
 -13  15  -2     9215.90     9263.12    645.51 o
 -11  15  -2    34480.71    34834.33   1261.41 o
  -9  15  -2      748.14      596.69    241.90 o
  -7  15  -2     3393.16     3919.76    403.27 o
  -5  15  -2     5604.40     5917.11    319.44 o
  -3  15  -2      625.85      515.44    113.02 o
  -1  15  -2      794.90      992.43    165.06 o
   1  15  -2     2199.77     2408.55    216.70 o
   3  15  -2    13086.25    11973.35    353.98 o
   5  15  -2    11080.24    11455.27    360.05 o
   7  15  -2     9887.29    10173.25    341.59 o
   9  15  -2      635.87      535.82    174.28 o
  11  15  -2    14137.05    13771.47    774.95 o
  13  15  -2    32544.69    33080.16   1244.95 o
 -12  16  -2     5143.74     5952.90    564.64 o
 -10  16  -2    68271.66    70735.85   1929.75 o
  -8  16  -2     2102.14     3387.03    403.22 o
  -6  16  -2   122473.53   117252.22   2623.71 o
  -4  16  -2      104.33      204.50    103.70 o
  -2  16  -2   130077.16   125142.24   1896.90 o
   0  16  -2        9.78       75.25    100.74 o
   2  16  -2    81167.80    79231.23   1378.13 o
   4  16  -2      140.11      195.94     92.17 o
   6  16  -2    13236.20    12830.74    567.93 o
   8  16  -2     2230.42     2320.95    425.40 o
  10  16  -2     2113.21     2790.26    403.22 o
  12  16  -2      181.23      306.40    241.89 o
 -11  17  -2    25282.15    26613.14   1114.94 o
  -9  17  -2    18633.92    18912.12    904.42 o
  -7  17  -2     1308.86     1645.02    338.68 o
  -5  17  -2      110.48      217.70    125.43 o
  -3  17  -2    32827.48    32230.11    799.47 o
  -1  17  -2     2708.28     2704.11    256.43 o
   1  17  -2    45841.64    43627.57    967.31 o
   3  17  -2      397.02      343.36    135.42 o
   5  17  -2    14394.23    14109.52    718.48 o
   7  17  -2     2172.35     2063.27    220.21 o
   9  17  -2     8131.69     8120.39    433.14 o
  11  17  -2      239.03      370.90    241.89 o
  -8  18  -2    55201.19    57518.50   1700.77 o
  -6  18  -2     1051.46     1161.16    322.54 o
  -4  18  -2   110385.73   108739.71   2522.40 o
  -2  18  -2     8652.47     8888.31    422.21 o
   0  18  -2    81375.34    76501.32   1574.91 o
   2  18  -2     3734.56     4205.44    604.91 o
   4  18  -2    29374.27    26484.54    754.16 o
   6  18  -2     1186.83     1274.11    227.22 o
   8  18  -2     2162.26     2373.29    225.72 o
  -7  19  -2     5644.03     5727.27    516.26 o
  -5  19  -2    22453.85    20581.71    937.00 o
  -3  19  -2    46991.71    48938.14   1058.75 o
  -1  19  -2    27903.95    27311.09    765.47 o
   1  19  -2    19613.79    18920.08    718.75 o
   3  19  -2     2141.01     2431.26    346.77 o
   5  19  -2        8.87      216.65    127.82 o
   7  19  -2     1154.11      838.62    274.16 o
  -2  20  -2    39128.20    40849.41    977.54 o
   0  20  -2     9138.78     9051.83    450.63 o
   2  20  -2    25719.55    26464.21    776.73 o
   0   1  -1     1200.44     1158.59     37.14 o
  -1   2  -1     1671.20     1436.30     45.74 o
   1   2  -1     5148.55     5146.05     59.83 o
  -2   3  -1   293377.88   288520.84   2443.97 o
   0   3  -1    15392.17    14769.72    145.59 o
   2   3  -1   251875.80   252843.98   2048.71 o
  -3   4  -1    98522.91   101450.84    780.25 o
  -1   4  -1    25049.29    23350.58    207.54 o
   1   4  -1    75897.95    73444.41    546.73 o
   3   4  -1   105973.02   105907.54    767.79 o
  -4   5  -1   123849.05   126362.04   1102.89 o
  -2   5  -1   370908.38   368699.03   2256.21 o
   0   5  -1    60957.51    63255.53    518.16 o
   2   5  -1   150449.28   152242.25   1211.30 o
   4   5  -1    43076.79    43449.95    482.18 o
  -5   6  -1      652.72      719.14    134.81 o
  -3   6  -1    30716.86    30937.82    336.19 o
  -1   6  -1    27944.41    28501.48    303.04 o
   1   6  -1     5193.31     5863.36    109.86 o
   3   6  -1    55777.54    56215.37    551.58 o
   5   6  -1    77620.72    78666.82   1211.53 o
  -6   7  -1   124073.42   126078.79   2483.61 o
  -4   7  -1     7744.00     8062.72    214.52 o
  -2   7  -1   385222.09   378717.13   4995.52 o
   0   7  -1     2608.87     2605.27     65.53 o
   2   7  -1   144404.69   143236.80   1669.47 o
   4   7  -1     1028.32      619.02    130.70 o
   6   7  -1    15633.84    16621.13    392.04 o
  -7   8  -1    33941.24    35835.05    662.15 o
  -5   8  -1    31634.69    33395.27    525.23 o
  -3   8  -1    15913.35    15692.19    378.05 o
  -1   8  -1    32202.63    30819.94    708.10 o
   1   8  -1    93896.43    92071.95   1600.61 o
   3   8  -1     2987.46     3313.24    201.66 o
   5   8  -1    16003.88    16871.29    302.36 o
   7   8  -1      603.81     1067.90    136.02 o
  -8   9  -1      464.39      870.84    193.52 o
  -6   9  -1   131440.64   132690.92   2049.49 o
  -4   9  -1    34309.39    35433.05    468.47 o
  -2   9  -1   169467.13   168701.14   1929.98 o
   0   9  -1    14533.48    14798.33    486.61 o
   2   9  -1    16109.68    15893.49    313.80 o
   4   9  -1     5208.27     6057.76    245.73 o
   6   9  -1    44399.16    47699.38    836.69 o
   8   9  -1    32529.92    32807.38    654.39 o
  -9  10  -1   103097.77   103932.79   2232.49 o
  -7  10  -1    43742.24    41319.89   1150.48 o
  -5  10  -1      119.87      518.18    266.57 o
  -3  10  -1    63004.15    62234.07   1133.42 o
  -1  10  -1    62955.38    62563.40    845.95 o
   1  10  -1    63715.83    63755.93    719.48 o
   3  10  -1    65977.08    65555.60    882.52 o
   5  10  -1     7618.69     8880.37    552.36 o
   7  10  -1     7832.61     8511.05    495.81 o
   9  10  -1     7700.99     7149.39    451.88 o
 -10  11  -1    11388.70    11542.47    613.45 o
  -8  11  -1    42486.24    42480.50   1230.85 o
  -6  11  -1    44133.93    43861.29   1199.02 o
  -4  11  -1     9082.00     9625.17    293.23 o
  -2  11  -1    56405.00    56768.87    694.39 o
   0  11  -1     5281.89     5499.38    153.37 o
   2  11  -1    20329.41    20887.02    441.54 o
   4  11  -1     1812.92     2086.24    263.63 o
   6  11  -1    49727.85    49145.55    729.74 o
   8  11  -1    10224.92    10081.34    297.95 o
  10  11  -1    67155.23    67494.88   1704.01 o
 -11  12  -1     3458.45     3855.27    419.40 o
  -9  12  -1     2736.45     4209.93    387.12 o
  -7  12  -1     2901.75     3468.06    338.74 o
  -5  12  -1      140.77      548.95    136.83 o
  -3  12  -1      768.72      959.33    114.59 o
  -1  12  -1     5802.98     5720.07    302.31 o
   1  12  -1      819.07     1108.06    181.35 o
   3  12  -1     7048.56     7367.86    249.32 o
   5  12  -1      486.79      710.18    133.18 o
   7  12  -1    12558.87    13558.45    472.91 o
   9  12  -1     3559.79     4025.13    256.46 o
  11  12  -1    13558.43    13755.89    710.40 o
 -12  13  -1     9851.95    10490.59    661.71 o
 -10  13  -1     1145.46     1741.77    322.55 o
  -8  13  -1    11604.81    12624.08    645.73 o
  -6  13  -1     1208.72      838.64    225.79 o
  -4  13  -1      332.68      322.42    174.82 o
  -2  13  -1     6546.94     7387.85    315.02 o
   0  13  -1    15789.58    15418.53    456.44 o
   2  13  -1     5339.54     5212.06    213.85 o
   4  13  -1      924.80     1210.50    208.85 o
   6  13  -1    83556.66    81589.30   1088.70 o
   8  13  -1    12994.25    13648.22    375.65 o
  10  13  -1   104213.12   107219.10   2457.51 o
  12  13  -1     6632.54     6002.20    500.18 o
 -13  14  -1    23717.79    23896.51   1034.06 o
 -11  14  -1    43097.81    44038.74   1424.26 o
  -9  14  -1    33347.76    35403.25   1212.99 o
  -7  14  -1    11773.68    11703.87    629.59 o
  -5  14  -1     2484.73     2928.33    227.25 o
  -3  14  -1    16729.26    17412.23    413.14 o
  -1  14  -1   101808.32    97577.42   1513.72 o
   1  14  -1   149623.75   142194.19   2880.02 o
   3  14  -1    92613.41    88623.89   1154.52 o
   5  14  -1    47635.13    46732.89   1026.90 o
   7  14  -1    10781.81    11102.58    347.59 o
   9  14  -1      957.10     1185.78    290.29 o
  11  14  -1    22010.27    21584.36    937.05 o
  13  14  -1     5670.35     6388.80    548.53 o
 -12  15  -1    25194.24    25385.92   1082.66 o
 -10  15  -1       30.07      612.78    274.14 o
  -8  15  -1    50468.66    50063.80   1506.29 o
  -6  15  -1     6850.01     7745.17    516.34 o
  -4  15  -1    14377.08    14044.53    385.03 o
  -2  15  -1     1597.96     1846.65    199.33 o
   0  15  -1      348.61       27.65     77.41 o
   2  15  -1     7786.00     7681.82    353.74 o
   4  15  -1     4876.56     5529.20    247.94 o
   6  15  -1    10972.39    11140.29    392.46 o
   8  15  -1       91.72      221.13    103.70 o
  10  15  -1    27441.35    27234.89   1066.77 o
  12  15  -1     2529.14     2096.79    354.84 o
 -11  16  -1      811.62      806.35    306.41 o
  -9  16  -1     4745.13     4775.14    483.97 o
  -7  16  -1     3862.66     3855.35    419.41 o
  -5  16  -1    21294.01    21791.90    628.32 o
  -3  16  -1     8855.09     9606.79    328.86 o
  -1  16  -1    21332.25    20805.66    929.02 o
   1  16  -1     7908.91     7377.98    427.64 o
   3  16  -1     6837.94     7169.54    359.27 o
   5  16  -1       24.23      407.99    217.79 o
   7  16  -1      282.50      274.46    106.65 o
   9  16  -1     1541.21     1359.71    227.23 o
  11  16  -1       23.69      499.90    258.01 o
 -10  17  -1    19412.58    20818.90    969.07 o
  -8  17  -1    13884.29    15159.54    791.07 o
  -6  17  -1    25487.86    24046.80    985.79 o
  -4  17  -1      225.57      218.44    129.01 o
  -2  17  -1    13739.98    13029.57    490.90 o
   0  17  -1    18142.87    16428.00    553.82 o
   2  17  -1     3929.74     4591.38    395.22 o
   4  17  -1    11690.39    11227.05    467.98 o
   6  17  -1    14157.61    14915.28    629.66 o
   8  17  -1       13.59      131.74    110.95 o
  10  17  -1    14591.57    14343.81    553.60 o
  -9  18  -1     1889.27     2274.09    370.95 o
  -7  18  -1     6185.43     5840.50    532.42 o
  -5  18  -1       10.64      344.02    403.15 o
  -3  18  -1     2481.88     2864.17    267.84 o
  -1  18  -1    23621.68    23149.18    684.38 o
   1  18  -1    41988.20    41025.72    949.56 o
   3  18  -1    43218.09    42041.90   1497.04 o
   5  18  -1    43662.73    41260.09    966.96 o
   7  18  -1     1445.37     1402.37    274.17 o
   9  18  -1      258.87      335.87    165.05 o
  -6  19  -1    28197.05    29965.33   1163.70 o
  -4  19  -1     8440.52     9375.56    645.48 o
  -2  19  -1    17374.46    17534.09    604.88 o
   0  19  -1     3161.28     3409.28    322.60 o
   2  19  -1      266.44      572.48    193.85 o
   4  19  -1    10032.52     9932.56    524.52 o
   6  19  -1     1181.73     1331.32    238.67 o
  -3  20  -1     4650.75     4058.08    313.54 o
  -1  20  -1     4832.82     4805.74    556.56 o
   1  20  -1      180.62      174.70    135.41 o
   3  20  -1      667.01      914.89    216.66 o
   1   1   0      226.06      445.06     17.67 o
   0   2   0   154555.63   155804.55   1201.12 o
   2   2   0    85817.33    86226.35    646.11 o
  -1   3   0      222.15      277.56     31.24 o
   1   3   0      188.80      389.55     39.36 o
   3   3   0      298.42      243.70     24.72 o
  -2   4   0    11749.36    13178.71    158.65 o
   0   4   0  1934091.25  1825309.75  20873.01 o
   2   4   0    39857.09    37343.56    326.92 o
   4   4   0  1960049.75  1990877.75  26469.10 o
  -3   5   0       42.95      251.32     37.97 o
  -1   5   0      192.99      369.83     26.32 o
   1   5   0       29.03      311.39     44.65 o
   3   5   0      208.86      402.37     58.90 o
   5   5   0        3.02      541.83    112.88 o
  -4   6   0     2704.30     3397.72    116.30 o
  -2   6   0    55190.59    54726.47    479.59 o
   0   6   0    76243.45    78242.78    844.45 o
   2   6   0    64477.24    64715.01    623.20 o
   4   6   0   215976.63   220054.25   2263.54 o
   6   6   0   103191.64   101693.98   1499.06 o
  -5   7   0      180.99      500.91     75.16 o
  -3   7   0      228.94      238.89     52.44 o
  -1   7   0       65.04      288.15     48.47 o
   1   7   0        6.42      311.77    137.07 o
   3   7   0      147.33      221.09     56.73 o
   5   7   0      120.75      854.68    177.39 o
   7   7   0       14.15      135.21     70.76 o
  -6   8   0   398433.22   403837.59   4595.81 o
  -4   8   0    24295.07    25846.45    474.17 o
  -2   8   0   107251.25   108984.98   1567.62 o
   0   8   0   360721.50   354887.69   5388.99 o
   2   8   0    43955.97    42166.58    682.30 o
   4   8   0   281164.63   278758.53   4332.24 o
   6   8   0     9998.49    10977.00    292.66 o
   8   8   0    58066.95    60334.07   1428.79 o
  -7   9   0      108.18       32.25     96.76 o
  -5   9   0      437.33      599.94    110.34 o
  -3   9   0        4.70      352.91     77.23 o
  -1   9   0       16.43      268.22    131.64 o
   1   9   0       85.34      328.19     93.69 o
   3   9   0      341.85      334.63     89.11 o
   5   9   0       24.75      390.61     78.97 o
   7   9   0      170.83       10.26     64.50 o
   9   9   0      202.41      274.15    145.14 o
  -8  10   0    66223.34    66224.62   1591.47 o
  -6  10   0   103316.50   105952.66   2529.12 o
  -4  10   0   159464.95   159646.17   1829.80 o
  -2  10   0    87524.41    87794.10   1104.70 o
   0  10   0   296103.44   290132.09   4981.16 o
   2  10   0    16595.28    17247.84    300.90 o
   4  10   0   224677.41   224274.39   2253.51 o
   6  10   0    30181.71    30495.36    516.57 o
   8  10   0   137347.86   138582.55   1884.00 o
  10  10   0    37096.64    36399.77   1132.94 o
  -9  11   0      332.49      854.70    209.64 o
  -7  11   0       97.64      161.26    129.01 o
  -5  11   0       50.57      176.90     68.68 o
  -3  11   0       93.98      218.40     97.96 o
  -1  11   0        2.28      212.38     69.78 o
   1  11   0       83.32      131.23     85.25 o
   3  11   0       37.23      123.73     54.30 o
   5  11   0       37.03      247.26    119.10 o
   7  11   0      124.49      211.10    121.98 o
   9  11   0        0.00      306.39    145.13 o
  11  11   0       15.52     1128.81    258.01 o
 -10  12   0    86363.88    89963.39   2145.47 o
  -8  12   0    10015.01    11444.37    597.24 o
  -6  12   0   237301.66   234929.97   4285.63 o
  -4  12   0    29580.11    28595.42    654.45 o
  -2  12   0   117327.84   114932.37   1322.67 o
   0  12   0     8212.84     8526.99    259.80 o
   2  12   0     3887.12     3967.57    179.92 o
   4  12   0   176602.20   177090.39   1903.12 o
   6  12   0    42329.29    40644.63    663.77 o
   8  12   0   224858.47   217519.42   2304.51 o
  10  12   0     4821.74     5517.48    451.72 o
  12  12   0    96786.37    99032.81   2341.66 o
 -11  13   0      497.13      -80.63    145.14 o
  -9  13   0      182.49      403.15    209.64 o
  -7  13   0      122.78      112.88    129.01 o
  -5  13   0       67.90       96.76     84.95 o
  -3  13   0      223.20      458.63    233.53 o
  -1  13   0      167.58      317.73     89.36 o
   1  13   0        4.27      145.13     73.46 o
   3  13   0      251.65     1515.87    258.02 o
   5  13   0        6.46      725.57    209.03 o
   7  13   0      441.66      262.76     84.72 o
   9  13   0       64.44       56.44     89.10 o
  11  13   0       98.08      112.88    161.26 o
  13  13   0      173.12      -32.25    161.26 o
 -12  14   0    30477.65    31703.11   1196.34 o
 -10  14   0    47098.07    49189.74   1489.62 o
  -8  14   0    87748.82    88610.79   2129.13 o
  -6  14   0    37830.35    37571.45    817.64 o
  -4  14   0   216652.67   211027.73   2248.07 o
  -2  14   0    24459.92    24649.89    497.51 o
   0  14   0    56390.04    55735.90   1020.33 o
   2  14   0      876.78     1391.74    176.48 o
   4  14   0    11292.00    11240.89    331.81 o
   6  14   0      631.20     1162.24    140.90 o
   8  14   0      911.77     1456.76    151.28 o
  10  14   0    22602.29    23315.10    953.29 o
  12  14   0      176.44      370.90    225.77 o
  14  14   0    15935.61    15161.69    823.48 o
 -13  15   0       94.38      225.76    209.64 o
 -11  15   0      226.04      854.69    290.27 o
  -9  15   0      233.78      241.89    193.51 o
  -7  15   0       21.49      209.64    177.38 o
  -5  15   0        4.98      161.26    102.62 o
  -3  15   0       52.57      137.35     86.58 o
  -1  15   0       78.16      311.49    120.94 o
   1  15   0       46.46      161.26     91.22 o
   3  15   0       28.19      250.85    100.74 o
   5  15   0        4.58      123.27    112.67 o
   7  15   0       33.10       84.68     77.99 o
   9  15   0      358.99      185.45    125.43 o
  11  15   0      269.42       80.63    177.39 o
  13  15   0        5.01      209.64    225.76 o
 -12  16   0    26402.05    24531.13   1066.57 o
 -10  16   0     3932.76     3726.28    435.54 o
  -8  16   0     2212.85     2645.13    387.09 o
  -6  16   0    48377.29    49487.45   1473.61 o
  -4  16   0    12044.53    13595.81    689.48 o
  -2  16   0    54595.34    53386.35   1053.45 o
   0  16   0    15290.63    15135.36    508.03 o
   2  16   0      154.82      434.25    158.42 o
   4  16   0   246738.48   233038.84   3127.23 o
   6  16   0    55202.69    55455.81    900.57 o
   8  16   0   365796.22   362242.72   3699.78 o
  10  16   0    14868.74    16888.32    855.72 o
  12  16   0   186191.36   190275.14   3911.56 o
 -11  17   0       61.16      209.64    225.76 o
  -9  17   0      103.46       80.63    193.51 o
  -7  17   0      228.26       64.50    193.51 o
  -5  17   0       41.16      139.52    130.76 o
  -3  17   0      206.40       26.88    100.74 o
  -1  17   0       49.71      385.78    249.95 o
   1  17   0       74.71      100.34    100.74 o
   3  17   0       43.89      251.97    249.95 o
   5  17   0       12.16      211.04    130.76 o
   7  17   0      159.32        3.23     99.56 o
   9  17   0       48.76       54.18    142.19 o
  11  17   0      218.44       80.63    209.64 o
  -8  18   0    37150.45    37508.37   1326.30 o
  -6  18   0    10253.57    10071.02    661.72 o
  -4  18   0    13022.30    13059.98    710.31 o
  -2  18   0     1359.61     1596.64    322.55 o
   0  18   0      486.22      691.50    182.45 o
   2  18   0      262.34      390.61    185.45 o
   4  18   0    31054.60    28930.55    788.82 o
   6  18   0      200.15      732.62    258.02 o
   8  18   0    18410.75    18120.20    622.30 o
  -7  19   0      152.91       96.76    225.76 o
  -5  19   0      372.22      -96.76    177.39 o
  -3  19   0       19.71      225.76    125.43 o
  -1  19   0        7.73       82.10    123.88 o
   1  19   0       23.80       80.63    119.32 o
   3  19   0      230.04       66.81    120.95 o
   5  19   0       79.20      167.71    161.26 o
   7  19   0      111.28      729.19    765.98 o
  -2  20   0    17447.92    17638.37    622.24 o
   0  20   0    35013.58    35838.59   1091.57 o
   2  20   0     6520.10     7320.68    404.89 o
   0   1   1     1251.98     1164.89     28.40 o
  -1   2   1     1865.87     1393.49     56.50 o
   1   2   1     5557.40     5100.96     72.66 o
  -2   3   1   292370.44   297250.94   2366.00 o
   0   3   1    15996.54    15163.69    131.64 o
   2   3   1   251399.48   254026.28   1804.51 o
  -3   4   1    99551.56   102802.35    786.61 o
  -1   4   1    25207.54    23661.05    215.09 o
   1   4   1    74805.31    72816.00    574.94 o
   3   4   1   105362.05   105359.63    768.03 o
  -4   5   1   124384.07   126699.20   1247.14 o
  -2   5   1   370939.34   369114.66   3261.99 o
   0   5   1    60985.09    64288.57    442.92 o
   2   5   1   150288.47   152781.94   1297.92 o
   4   5   1    43124.75    43515.91    442.23 o
  -5   6   1     1184.31      810.10     66.66 o
  -3   6   1    29705.02    30380.80    370.60 o
  -1   6   1    27650.45    28629.58    275.48 o
   1   6   1     5315.89     6148.26    129.84 o
   3   6   1    55421.10    56871.15    592.15 o
   5   6   1    79390.54    79617.63   1117.59 o
  -6   7   1   123007.96   127304.47   1443.21 o
  -4   7   1     8493.71     8283.81    216.87 o
  -2   7   1   385852.03   384257.66   3510.86 o
   0   7   1     2117.60     2500.35     91.97 o
   2   7   1   143618.53   145198.56   1936.35 o
   4   7   1      526.70      575.40    137.08 o
   6   7   1    15606.31    16386.76    387.35 o
  -7   8   1    34572.77    35767.26    785.59 o
  -5   8   1    31881.76    32221.34    518.14 o
  -3   8   1    14930.12    15841.38    346.61 o
  -1   8   1    31993.29    30897.09    714.59 o
   1   8   1    95068.02    92748.02   1302.76 o
   3   8   1     3345.08     2968.66    306.55 o
   5   8   1    15636.82    16449.89    461.87 o
   7   8   1      784.32     1318.26    204.28 o
  -8   9   1      461.15      919.22    177.39 o
  -6   9   1   130950.97   136078.73   1795.17 o
  -4   9   1    34217.93    34624.38    510.02 o
  -2   9   1   171378.17   167971.55   1680.17 o
   0   9   1    14208.90    14363.54    342.13 o
   2   9   1    16552.04    16244.76    329.64 o
   4   9   1     5485.69     5564.06    204.59 o
   6   9   1    44491.46    47358.06    825.23 o
   8   9   1    32576.76    31417.55   1367.60 o
  -9  10   1   101647.22   100365.73   2199.57 o
  -7  10   1    43813.23    42308.65   1166.69 o
  -5  10   1      148.35      468.60    129.45 o
  -3  10   1    63082.66    63118.70    870.70 o
  -1  10   1    64147.74    63154.00    859.56 o
   1  10   1    62912.54    63882.96    997.45 o
   3  10   1    66148.62    65708.58    881.93 o
   5  10   1     7823.63     8485.69    248.39 o
   7  10   1     7882.26     8866.32    260.58 o
   9  10   1     8316.60     7698.58    468.05 o
 -10  11   1    11270.21    12284.93    629.58 o
  -8  11   1    42318.63    41734.81   1214.63 o
  -6  11   1    44363.44    42971.84    858.78 o
  -4  11   1     9286.69     9695.28    321.85 o
  -2  11   1    56407.29    57134.88    698.06 o
   0  11   1     5608.07     5433.14    179.42 o
   2  11   1    20572.01    21104.23    310.36 o
   4  11   1     1927.46     2285.53    142.59 o
   6  11   1    49751.23    49318.36    723.71 o
   8  11   1     9993.87    10475.75    369.78 o
  10  11   1    67021.27    66017.24   1687.76 o
 -11  12   1     3772.53     4000.56    403.28 o
  -9  12   1     2981.79     2742.17    338.74 o
  -7  12   1     2630.26     2709.85    322.60 o
  -5  12   1      140.89      504.82    130.76 o
  -3  12   1      785.67     1005.26    120.33 o
  -1  12   1     5446.40     6070.56    223.58 o
   1  12   1      944.61     1009.62    435.64 o
   3  12   1     7331.23     7584.54    245.25 o
   5  12   1      416.92      882.37    206.34 o
   7  12   1    12317.66    13469.23    357.00 o
   9  12   1     3658.04     4079.41    250.17 o
  11  12   1    13701.96    13013.36    694.26 o
 -12  13   1     9707.55    11345.84    677.85 o
 -10  13   1     1136.26     1048.29    274.17 o
  -8  13   1    11687.10    11623.28    645.74 o
  -6  13   1     1463.95     1494.00    314.50 o
  -4  13   1      290.37      359.96    120.41 o
  -2  13   1     6449.30     6638.20    242.23 o
   0  13   1    15645.01    15746.94    372.79 o
   2  13   1     5080.49     5161.18    267.92 o
   4  13   1      938.52     1193.32    126.40 o
   6  13   1    82533.34    81509.56   1079.05 o
   8  13   1    13395.66    14245.21    379.01 o
  10  13   1   103986.49   107688.95   2441.19 o
  12  13   1     6799.21     6825.18    532.46 o
 -13  14   1    23338.85    23378.76   1017.87 o
 -11  14   1    42361.05    44084.55   1424.17 o
  -9  14   1    33691.82    34708.86   1196.86 o
  -7  14   1    11875.86    11171.25    629.59 o
  -5  14   1     2605.92     3116.39    238.70 o
  -3  14   1    16851.44    18436.87    721.20 o
  -1  14   1   101148.73    98549.79   1228.11 o
   1  14   1   150187.72   144193.00   2036.20 o
   3  14   1    92913.13    89037.48   1432.17 o
   5  14   1    47236.65    46823.24   1144.02 o
   7  14   1    10830.37    11306.77    344.82 o
   9  14   1      969.84     1169.91    181.39 o
  11  14   1    21891.40    20986.38    920.88 o
  13  14   1     5771.24     5695.12    516.27 o
 -12  15   1    25482.30    26517.68   1082.68 o
 -10  15   1       53.88      112.88    177.39 o
  -8  15   1    50750.88    52769.93   1538.72 o
  -6  15   1     6780.47     6767.54    347.85 o
  -4  15   1    14013.07    13633.54    378.56 o
  -2  15   1     1603.70     1808.93    186.88 o
   0  15   1      114.20      232.21    129.01 o
   2  15   1     7687.80     7480.43    353.74 o
   4  15   1     5086.03     5378.84    685.67 o
   6  15   1    10887.01    10957.80    353.89 o
   8  15   1      165.50      403.72    163.31 o
  10  15   1    26847.27    25892.06   1034.39 o
  12  15   1     2458.82     2064.52    354.84 o
 -11  16   1      922.08     1193.40    322.54 o
  -9  16   1     4746.56     4871.94    483.97 o
  -7  16   1     3681.45     3597.20    419.40 o
  -5  16   1    20827.55    21218.57    694.68 o
  -3  16   1     9624.91     9158.88    325.87 o
  -1  16   1    21457.93    20718.05    605.19 o
   1  16   1     7621.40     7663.93    365.14 o
   3  16   1     6367.20     6870.37    387.24 o
   5  16   1       98.89      322.52    129.01 o
   7  16   1      259.25      593.52    240.20 o
   9  16   1     1534.09     1278.34    222.16 o
  11  16   1       38.50      129.01    193.51 o
 -10  17   1    19363.71    21610.22   1001.37 o
  -8  17   1    13590.51    14238.97    791.05 o
  -6  17   1    25622.45    24573.95    913.08 o
  -4  17   1      283.46      251.57    193.51 o
  -2  17   1    13385.35    13373.96    495.71 o
   0  17   1    18084.69    16949.40    565.24 o
   2  17   1     3957.23     4345.87    302.11 o
   4  17   1    11407.60    10742.90    462.16 o
   6  17   1    13896.49    14032.92    536.55 o
   8  17   1       23.15       65.38    186.45 o
  10  17   1    14422.32    14963.86    992.90 o
  -9  18   1     1864.02     2016.03    370.95 o
  -7  18   1     5978.03     5904.94    548.55 o
  -5  18   1       11.27       -8.41    177.38 o
  -3  18   1     2453.92     3075.33    267.84 o
  -1  18   1    23624.77    21936.00   1163.37 o
   1  18   1    42438.83    40238.57    944.03 o
   3  18   1    43145.72    41469.78    972.73 o
   5  18   1    43941.81    41661.40    978.43 o
   7  18   1     1396.83     1355.70    233.57 o
   9  18   1      267.33      161.26    241.89 o
  -4  19   1     8475.27     9698.33    629.34 o
  -2  19   1    17185.41    17698.84    604.87 o
   0  19   1     3437.87     3066.13    285.15 o
   2  19   1      281.15      364.70    146.93 o
   4  19   1     9749.16     9967.98    467.88 o
   6  19   1     1259.49     1299.15    238.67 o
  -3  20   1     4359.31     3800.84    318.78 o
  -1  20   1     4557.71     4302.94    330.80 o
   1  20   1      423.48      321.42    193.52 o
   3  20   1      655.31      977.53    210.73 o
   1   1   2    10676.93     9969.82    163.68 o
   0   2   2    30412.16    30472.72    216.69 o
   2   2   2     5811.86     6227.14    105.37 o
  -1   3   2    22682.15    21410.53    186.65 o
   1   3   2   211445.72   208933.44   1430.80 o
   3   3   2    56186.36    59171.84    479.11 o
  -2   4   2    47135.99    44698.18    379.84 o
   0   4   2     5456.68     6050.56    112.63 o
   2   4   2    43138.32    41374.18    380.13 o
   4   4   2    56929.20    58560.02    494.83 o
  -3   5   2    81394.81    81886.80    747.67 o
  -1   5   2     1466.96      820.48     55.85 o
   1   5   2   131529.64   137096.20   1186.36 o
   3   5   2   182345.30   180695.89   1509.28 o
   5   5   2   141100.44   142655.56   1332.40 o
  -4   6   2   186758.03   189305.78   2140.83 o
  -2   6   2     2364.75     3211.22    134.78 o
   0   6   2    42047.57    42296.77    357.54 o
   2   6   2   105111.77   106651.59    937.12 o
   4   6   2   102970.65   106077.66   1118.02 o
   6   6   2    87495.88    89645.03   1091.82 o
  -5   7   2    94310.45    91533.17   1174.97 o
  -3   7   2    88131.95    88139.20    857.93 o
  -1   7   2     2960.57     3675.94    172.37 o
   1   7   2   519114.56   506227.28   6269.00 o
   3   7   2    86480.13    86811.13   1630.65 o
   5   7   2   339883.06   348692.25   5468.88 o
   7   7   2     6652.11     7149.88    253.55 o
  -6   8   2   140903.53   138194.02   2109.35 o
  -4   8   2     2833.13     3362.30    143.84 o
  -2   8   2   182824.69   182066.22   2953.18 o
   0   8   2     5622.27     5910.17    259.53 o
   2   8   2   210969.41   207017.16   3240.72 o
   4   8   2    48800.63    50324.35   1558.93 o
   6   8   2   134657.14   139690.66   2575.93 o
   8   8   2    61610.66    61395.75   1164.48 o
  -7   9   2    24427.25    24193.01    808.59 o
  -5   9   2    17645.45    19143.59    442.28 o
  -3   9   2      851.80      196.46     60.45 o
  -1   9   2    37219.11    36597.41    616.43 o
   1   9   2    71189.10    71465.77    963.54 o
   3   9   2   224195.39   221785.11   2689.45 o
   5   9   2   160915.02   163524.92   2632.51 o
   7   9   2   168312.34   167621.13   1755.27 o
   9   9   2    11910.11    12642.58    581.27 o
  -8  10   2   132638.30   129112.21   2648.96 o
  -6  10   2    15384.67    18189.70    678.48 o
  -4  10   2   231611.94   238244.41   3303.43 o
  -2  10   2     2885.80     2984.89    167.18 o
   0  10   2   188281.94   187914.59   2688.55 o
   2  10   2    67350.32    66902.92    776.17 o
   4  10   2    60736.23    59957.18    790.73 o
   6  10   2    97250.63    98169.63   1154.31 o
   8  10   2    66779.78    66744.78   1094.45 o
  10  10   2    18392.35    17188.95    726.98 o
  -9  11   2    22419.44    20557.15    808.06 o
  -7  11   2     6879.00     5906.31    419.57 o
  -5  11   2    13208.14    13950.19    366.39 o
  -3  11   2    69276.50    69718.36   1073.53 o
  -1  11   2    27518.85    28172.59    439.62 o
   1  11   2   217346.72   213233.89   1996.73 o
   3  11   2   108577.15   108471.80   1237.71 o
   5  11   2   136967.70   136532.33   1514.97 o
   7  11   2    27939.63    28779.09    519.39 o
   9  11   2     5162.33     5001.54    387.22 o
  11  11   2     8091.38     9392.23    564.82 o
 -10  12   2    64690.89    63879.63   1687.02 o
  -8  12   2     1536.14     1096.72    241.92 o
  -6  12   2   193481.09   194937.13   2546.15 o
  -4  12   2     3124.03     3002.56    186.81 o
  -2  12   2   279563.00   270162.34   2701.51 o
   0  12   2     6827.43     6868.75    235.92 o
   2  12   2   139584.69   138009.25   1533.84 o
   4  12   2    31296.56    31510.83    544.70 o
   6  12   2    65122.46    65538.39    899.44 o
   8  12   2    17096.96    16885.81    496.74 o
  10  12   2    27837.77    27128.23   1002.35 o
  12  12   2     1964.77     2225.75    338.70 o
 -11  13   2    32673.46    32391.71   1164.35 o
  -9  13   2    16425.23    15730.05    759.05 o
  -7  13   2     1340.29     1532.15    274.17 o
  -5  13   2     1097.91      802.73    146.94 o
  -3  13   2     6168.72     5974.87    232.53 o
  -1  13   2     8881.28     8926.66    369.21 o
   1  13   2     2378.20     2758.57    172.63 o
   3  13   2    78876.72    75962.61   1252.79 o
   5  13   2     3302.76     3212.77    208.49 o
   7  13   2    48909.29    47666.13    757.64 o
   9  13   2     2107.04     1975.62    199.34 o
  11  13   2      204.87      403.15    209.64 o
  13  13   2    40856.83    39998.78   1359.18 o
 -12  14   2    22720.01    22538.10   1001.69 o
 -10  14   2     4768.32     4694.55    467.84 o
  -8  14   2   116522.70   113699.09   2541.85 o
  -6  14   2      336.96      567.30    158.42 o
  -4  14   2   205152.48   198531.03   2229.00 o
  -2  14   2      404.59      994.09    177.29 o
   0  14   2   167680.55   162460.14   1804.04 o
   2  14   2     7812.38     7502.72    336.49 o
   4  14   2    49764.81    48815.22   1166.62 o
   6  14   2    17420.79    16334.91    410.11 o
   8  14   2     9281.13     8398.52    376.60 o
  12  14   2    16500.23    17391.40    839.70 o
  14  14   2     4196.02     4839.39    500.07 o
 -13  15   2     8904.21    10392.51    693.91 o
 -11  15   2    35241.20    34868.86   1261.49 o
  -9  15   2      796.06      774.09    274.16 o
  -7  15   2     3378.12     3887.49    419.40 o
  -5  15   2     5885.12     5332.34    313.59 o
  -3  15   2      569.77      640.64    191.10 o
  -1  15   2      791.29     1343.29    282.41 o
   1  15   2     2084.40     2005.99    241.94 o
   3  15   2    12293.84    12757.16    456.20 o
   5  15   2    11772.70    11597.92    439.36 o
   7  15   2    10249.91    10475.22    347.82 o
   9  15   2      613.33      751.68    193.86 o
  11  15   2    14964.96    13723.98    742.71 o
  13  15   2    32174.45    32529.47   1212.58 o
 -12  16   2     5092.59     5662.49    548.50 o
 -10  16   2    68518.76    68110.17   1913.57 o
  -8  16   2     1885.98     2370.88    354.83 o
  -6  16   2   122132.18   120391.78   1883.97 o
  -4  16   2       85.60       33.26    110.47 o
  -2  16   2   129775.01   126876.30   1559.77 o
   0  16   2        4.82      -24.19    120.94 o
   2  16   2    80799.44    77445.00   1372.45 o
   4  16   2       99.75      204.26    100.74 o
   6  16   2    13084.31    12941.55    496.48 o
   8  16   2     2185.38     2275.33    200.73 o
  10  16   2     1731.86     2161.17    354.82 o
  12  16   2      187.46      129.01    209.64 o
 -11  17   2    25122.83    26402.74   1114.93 o
  -9  17   2    19264.07    19090.75    936.77 o
  -7  17   2     1291.28     1241.82    338.68 o
  -5  17   2       84.80      186.79    185.45 o
  -3  17   2    32894.61    33547.46    665.84 o
  -1  17   2     2270.77     2630.60    256.42 o
   1  17   2    46976.88    44385.56    978.85 o
   3  17   2      380.37      640.89    176.47 o
   5  17   2    14487.68    14107.70    530.79 o
   7  17   2     2261.36     2263.64    243.42 o
   9  17   2     8403.13     8479.75    439.19 o
  11  17   2      172.47      225.76    225.76 o
  -8  18   2    55547.03    56807.38   1717.02 o
  -6  18   2     1005.15     1138.78    403.18 o
  -4  18   2   109811.27   108737.77   1863.23 o
  -2  18   2     8885.82     8631.24    540.62 o
   0  18   2    80826.66    78005.22   1422.99 o
   2  18   2     3723.92     3898.43    296.56 o
   4  18   2    29189.29    28256.39   1454.85 o
   6  18   2     1249.75      814.22    210.74 o
   8  18   2     2411.93     2596.77    419.35 o
  -7  19   2     5474.42     5501.33    532.39 o
  -5  19   2    22709.75    22414.37    702.49 o
  -3  19   2    46962.63    47694.49   1063.78 o
  -1  19   2    28662.79    28500.50    782.36 o
   1  19   2    18862.62    19698.41    650.96 o
   3  19   2     1984.78     2090.70    262.30 o
   5  19   2       18.50       88.34    127.82 o
   7  19   2      971.80      960.55    231.90 o
  -2  20   2    38820.88    40147.11    977.52 o
   0  20   2     9203.48     9621.78    467.44 o
   2  20   2    25748.30    25142.35    759.78 o
   0   1   3      962.53      481.94     55.40 o
  -1   2   3    62656.43    66032.29    510.60 o
   1   2   3      989.90      329.32     33.96 o
  -2   3   3   108114.73   109877.77    784.61 o
   0   3   3   327803.16   321672.81   2395.13 o
   2   3   3    28963.29    29491.43    261.63 o
  -3   4   3   242746.73   244275.69   1990.90 o
  -1   4   3    10391.80    10087.66    126.21 o
   1   4   3     4959.70     4835.52     86.15 o
   3   4   3   129627.63   129536.96   1041.34 o
  -4   5   3   290909.47   295932.63   2609.79 o
  -2   5   3    30790.10    29108.31    320.49 o
   0   5   3   253967.23   257937.38   2286.86 o
   2   5   3     5421.66     6128.97    111.44 o
   4   5   3    31053.34    31560.61    354.29 o
  -5   6   3    50338.67    51189.26    640.94 o
  -3   6   3      292.02      398.94     64.85 o
  -1   6   3    26327.14    27798.84    275.16 o
   1   6   3    39390.43    39470.00    375.12 o
   3   6   3    17206.60    18277.41    242.00 o
   5   6   3    52595.59    51658.18    835.19 o
  -6   7   3     2124.99     2655.04    257.00 o
  -4   7   3   159472.98   155442.27   1827.82 o
  -2   7   3    37491.31    39032.68    532.65 o
   0   7   3   345197.13   337091.56   3645.33 o
   2   7   3    36354.27    37756.07   1216.89 o
   4   7   3    76949.09    78144.21   2863.77 o
   6   7   3     1279.05     1223.82    111.25 o
  -7   8   3        6.45      177.38     96.76 o
  -5   8   3     2150.87     2223.22    127.15 o
  -3   8   3    50880.99    49742.48    765.04 o
  -1   8   3    85148.34    85147.63   1563.84 o
   1   8   3     8408.80     8575.99    419.82 o
   3   8   3     7616.42     7894.42    500.46 o
   5   8   3    77311.01    80706.12   1629.44 o
   7   8   3    12300.50    12015.74    516.81 o
  -8   9   3    96477.56    95780.47   2037.19 o
  -6   9   3    20221.44    19899.46    711.27 o
  -4   9   3   245742.84   245836.16   2895.83 o
  -2   9   3    32154.89    31301.31    573.87 o
   0   9   3   105779.13   107555.54   3346.73 o
   2   9   3    10576.70    10820.14    452.18 o
   4   9   3    11426.46    12723.53   1606.92 o
   6   9   3    55330.08    57108.18    929.57 o
   8   9   3    95331.41    95964.08   2036.93 o
  -9  10   3    32648.38    32164.49   1019.30 o
  -7  10   3    12080.83    12013.52    565.15 o
  -5  10   3     4758.74     4642.93    263.59 o
  -3  10   3     9042.52     8810.25    341.35 o
  -1  10   3    14521.32    14577.41    426.94 o
   1  10   3      441.82      302.30     50.05 o
   3  10   3    13149.74    12621.24    249.97 o
   5  10   3    13736.58    14385.41    323.19 o
   7  10   3     1660.10     1634.46    127.03 o
   9  10   3     1402.78     1064.46    209.67 o
 -10  11   3     5317.07     6405.18    451.75 o
  -8  11   3     2054.09     1322.59    225.81 o
  -6  11   3     7664.97     7423.99    468.03 o
  -4  11   3    11957.43    12336.90    392.04 o
  -2  11   3      576.38      554.71     90.30 o
   0  11   3     6694.42     6541.42    350.93 o
   2  11   3     1790.88     1772.30    127.03 o
   4  11   3      102.24      385.02     89.66 o
   6  11   3      466.83      475.56    150.10 o
   8  11   3    43251.90    45733.57    869.48 o
  10  11   3     9625.58    10216.95    564.92 o
 -11  12   3    48729.62    48247.06   1441.42 o
  -9  12   3    42395.01    40636.92   1246.63 o
  -7  12   3    20424.12    22508.83    856.40 o
  -5  12   3     5471.62     5789.03    279.35 o
  -3  12   3     9114.99     9301.11    281.99 o
  -1  12   3   120141.96   119659.90   1376.71 o
   1  12   3    50942.50    47484.35    708.40 o
   3  12   3   126146.60   124540.43   1762.31 o
   5  12   3     5999.41     6364.69    235.50 o
   7  12   3     3298.51     3478.47    302.79 o
   9  12   3    15492.56    16324.34    565.23 o
  11  12   3    10879.64    10217.55    597.23 o
 -12  13   3     4792.12     4388.01    435.57 o
 -10  13   3    14546.94    15274.72    758.89 o
  -8  13   3    11644.37    12204.32    661.87 o
  -6  13   3      302.93      419.28    148.24 o
  -4  13   3    18309.75    17890.99    416.56 o
  -2  13   3     1624.03     1399.74    136.36 o
   0  13   3      116.54      198.89     82.35 o
   2  13   3      179.85      156.65     79.40 o
   4  13   3    41359.07    39647.52    812.72 o
   6  13   3    30190.30    29422.86    556.77 o
   8  13   3   126854.05   125321.97   1839.80 o
  10  13   3    23982.61    25048.18    969.61 o
  12  13   3    62433.04    60062.25   1702.17 o
 -13  14   3     1573.08     2644.98    387.07 o
 -11  14   3     8960.79     7633.31    564.83 o
  -9  14   3      322.20       32.25    177.39 o
  -7  14   3     8057.54     8004.30    548.68 o
  -5  14   3    22052.94    20495.09    872.61 o
  -3  14   3     1915.95     1756.37    171.47 o
  -1  14   3    41246.73    39919.08    672.93 o
   1  14   3     1365.69     1433.20    146.65 o
   3  14   3    20564.23    19986.22    743.27 o
   5  14   3     3081.86     3659.66    245.03 o
   7  14   3      367.72      331.68    127.59 o
   9  14   3      430.69      611.61    153.63 o
  11  14   3     3300.60     3919.67    419.39 o
  13  14   3     4307.56     4532.96    483.95 o
 -12  15   3      564.47      161.27    193.52 o
 -10  15   3    11623.74    11250.69    694.09 o
  -8  15   3    12198.66    11203.18    678.00 o
  -6  15   3    24107.60    24761.37   1131.24 o
  -4  15   3    46739.30    47021.26    918.21 o
  -2  15   3     7294.35     6917.33    276.29 o
   0  15   3    25286.88    24832.88    525.67 o
   2  15   3     2310.53     2403.58    725.82 o
   4  15   3    17204.90    16470.52    613.75 o
   6  15   3     1633.47     1445.78    225.79 o
   8  15   3    11629.40    11786.05    450.75 o
  10  15   3      533.41      241.90    209.65 o
  12  15   3     8688.36     9004.61    629.35 o
 -11  16   3    19621.17    20980.89    985.25 o
  -9  16   3     7214.35     7519.16    597.01 o
  -7  16   3    24038.56    23091.16    985.70 o
  -5  16   3     3224.59     3858.92    290.35 o
  -3  16   3     3880.93     4275.76    384.24 o
  -1  16   3    74261.37    72813.08   1359.95 o
   1  16   3    56313.57    54970.02   1088.55 o
   3  16   3    61975.24    59045.50   1152.24 o
   5  16   3    28449.41    26906.39   1018.46 o
   7  16   3     2521.94     2696.33    267.84 o
   9  16   3      182.20      224.06    645.04 o
  11  16   3    17106.95    17585.47    855.86 o
 -10  17   3    25055.33    25837.45   1098.78 o
  -8  17   3    14532.17    13739.53    774.97 o
  -6  17   3    13279.69    13987.55    565.03 o
  -4  17   3     7185.32     6489.82    365.11 o
  -2  17   3     2760.99     3236.30    220.26 o
   0  17   3     1284.51      787.85    181.40 o
   2  17   3     6130.10     6258.48    347.83 o
   4  17   3     8658.22     8005.38    404.97 o
   6  17   3      191.32       38.40    119.32 o
   8  17   3    18504.69    18944.46    904.42 o
  10  17   3     5840.55     6461.36    393.45 o
  -9  18   3    11475.03    11104.81    742.47 o
  -7  18   3      616.41      306.41    241.90 o
  -5  18   3    10874.08    10654.65    478.94 o
  -3  18   3      591.36      856.27    164.31 o
  -1  18   3    18024.47    17376.54    592.52 o
   1  18   3    12594.02    13560.87    525.08 o
   3  18   3     3054.40     2715.44    267.85 o
   5  18   3     1993.79     1782.97    250.12 o
   7  18   3     7220.94     7729.70    421.69 o
   9  18   3      928.70      709.59    370.92 o
  -6  19   3     9090.56     8782.43    449.76 o
  -4  19   3    44273.71    43118.53   1018.49 o
  -2  19   3      946.44      981.32    210.74 o
   0  19   3    20133.66    20222.28    656.66 o
   2  19   3     4310.98     4796.50    330.79 o
   4  19   3      355.53      463.50    163.62 o
   6  19   3    12878.12    12021.96    523.58 o
  -3  20   3      280.38      323.81    142.20 o
  -1  20   3      912.29      581.49    199.32 o
   1  20   3    12645.80    12126.85    524.69 o
   3  20   3     8820.34     8817.54    895.62 o
   0   0   4     1688.13     3123.22    131.35 o
   1   1   4    57339.01    57486.99    418.08 o
   0   2   4   162673.05   157381.91   1004.59 o
   2   2   4  2360272.50  2429817.75  18028.77 o
  -1   3   4    23218.56    24062.47    205.70 o
   1   3   4    65668.28    64820.25    599.25 o
   3   3   4     1164.07     1343.84     52.87 o
  -2   4   4    60478.99    58533.09    549.93 o
   0   4   4    15479.67    19504.92    204.41 o
   2   4   4     6143.39     3880.27     82.26 o
   4   4   4    75167.12    74853.04    831.73 o
  -3   5   4   114230.88   116048.41   1024.90 o
  -1   5   4     3595.80     3828.07     84.26 o
   1   5   4   143510.83   143664.70   1144.19 o
   3   5   4    13226.46    13925.98    216.13 o
   5   5   4     3788.57     3608.25    111.26 o
  -4   6   4   101634.79   102094.69   1259.07 o
  -2   6   4   650955.06   658174.25   6430.60 o
   0   6   4     1743.56      438.90     42.08 o
   2   6   4   755732.31   780461.31   6666.36 o
   4   6   4     4738.19     3641.78    161.51 o
   6   6   4   147022.53   152645.08   1872.83 o
  -5   7   4    91838.18    93560.52   1001.82 o
  -3   7   4     1822.52     1929.83    118.69 o
  -1   7   4   124886.09   124619.10   1341.15 o
   1   7   4     1992.48     2197.47    274.23 o
   3   7   4    25573.06    25760.65    971.49 o
   5   7   4    16051.72    16906.21    450.21 o
   7   7   4     1339.10     1904.86    151.66 o
  -6   8   4    47136.81    47571.09    937.88 o
  -4   8   4    97938.66    96302.15   1386.26 o
  -2   8   4    90253.20    92201.27   1222.39 o
   0   8   4   117289.50   115573.34   4218.14 o
   2   8   4    58967.34    58920.13   1756.87 o
   6   8   4   182745.47   188335.33   1894.84 o
   8   8   4   134891.44   139056.53   2669.13 o
  -7   9   4     2640.86     2548.65    258.09 o
  -5   9   4    16050.74    15915.67    597.85 o
  -3   9   4    47907.59    48456.46    794.82 o
  -1   9   4      289.52      733.84    114.03 o
   1   9   4    39786.48    40640.23    997.18 o
   3   9   4      101.16      156.86     61.94 o
   5   9   4      366.76      970.72    244.01 o
   7   9   4      859.88      976.31    125.44 o
   9   9   4    31515.27    32714.49   1003.11 o
  -8  10   4   173616.09   175839.38   3316.18 o
  -6  10   4     5380.37     4356.62    338.85 o
  -4  10   4   259173.31   266248.94   3638.32 o
  -2  10   4     5159.43     4813.94    247.92 o
   0  10   4    51729.30    51015.28   1728.69 o
   2  10   4   149058.88   147907.08   1667.94 o
   4  10   4     3653.44     2912.38    188.62 o
   6  10   4   222514.14   227886.53   2706.34 o
   8  10   4      341.57      374.58    120.95 o
  10  10   4    43820.87    40551.18   1214.59 o
  -9  11   4     8914.13     9118.98    532.61 o
  -7  11   4     2299.14     2677.53    290.33 o
  -5  11   4    52655.13    50131.83   1329.93 o
  -3  11   4     4363.52     4735.88    205.91 o
  -1  11   4    52092.71    51611.46    775.98 o
   1  11   4    12552.85    12542.41    275.06 o
   3  11   4     8827.86     8785.42    257.73 o
   5  11   4     8249.42     8747.49    260.59 o
   7  11   4     8256.32     8655.33    267.01 o
   9  11   4      479.27      419.29    161.27 o
  11  11   4    30628.90    31646.43   1083.45 o
 -10  12   4    40778.83    39622.43   1246.29 o
  -8  12   4   111058.38   108685.18   2346.78 o
  -6  12   4   134357.78   134492.59   2745.75 o
  -4  12   4   153215.25   153376.14   2055.33 o
  -2  12   4   144976.84   145831.94   1625.76 o
   0  12   4    36631.42    35663.83    591.98 o
   2  12   4    51396.40    52036.39    913.35 o
   4  12   4    21248.89    20925.31    759.62 o
   6  12   4    11848.95    11986.16    393.48 o
   8  12   4    16459.60    15384.02    799.49 o
  10  12   4    18630.19    17493.90    775.35 o
  12  12   4    38810.05    38152.36   1262.04 o
 -11  13   4       63.57      145.13    161.26 o
  -9  13   4    37504.89    36858.99   1213.53 o
  -7  13   4     1774.05     1511.53    187.92 o
  -5  13   4    22423.25    22021.94    593.92 o
  -3  13   4      193.10      159.23     75.16 o
  -1  13   4     2426.79     2774.31    176.94 o
   1  13   4     5355.06     5872.89    327.02 o
   3  13   4    36223.51    35567.16    766.53 o
   5  13   4     1568.26     1748.41    187.91 o
   7  13   4    16399.23    16395.13    407.11 o
   9  13   4    11193.93    11375.91    427.92 o
  11  13   4      722.40      387.04    193.52 o
  13  13   4    17756.74    17328.54    855.93 o
 -12  14   4     1373.32      790.26    274.17 o
 -10  14   4    17337.52    16262.91    807.49 o
  -8  14   4    83414.77    83014.53   2063.18 o
  -6  14   4    12414.96    12554.31    456.20 o
  -4  14   4   142746.28   140939.69   1656.70 o
  -2  14   4     1337.54      765.43    165.51 o
   0  14   4    28446.27    27608.46    641.49 o
   2  14   4   103867.02   104248.59   1297.14 o
   4  14   4    17146.80    17210.06    525.38 o
   6  14   4   286612.53   278087.47   3562.38 o
   8  14   4    24646.49    24277.90    645.59 o
  10  14   4   221991.95   222340.56   4288.42 o
  12  14   4      432.80      145.14    177.39 o
  14  14   4    64029.17    63992.96   1847.82 o
 -13  15   4     1545.04     1096.69    322.56 o
 -11  15   4    11695.36    12719.45    726.36 o
  -9  15   4      205.68      209.64    193.51 o
  -7  15   4     3963.99     4113.52    435.55 o
  -5  15   4      979.88      894.33    182.46 o
  -3  15   4     6527.20     6723.28    279.48 o
  -1  15   4     3889.55     4069.07    223.53 o
   1  15   4    31893.14    31835.79    634.18 o
   3  15   4       28.37      214.73    120.94 o
   5  15   4     8662.32     8947.81   1040.93 o
   7  15   4     9977.13    10408.58    422.27 o
   9  15   4      281.91      622.57    346.71 o
  11  15   4    15867.93    16179.28    807.35 o
  13  15   4     1345.70     1854.67    370.93 o
 -12  16   4    17588.12    16520.06    872.03 o
 -10  16   4    34656.15    35771.80   1293.74 o
  -8  16   4    34836.83    36292.41   1277.67 o
  -6  16   4    69321.83    69170.21   1290.11 o
  -4  16   4    38191.39    37156.37    813.98 o
  -2  16   4    30045.53    30175.44    615.56 o
   0  16   4    10754.98    11240.01    503.52 o
   2  16   4      659.04      248.21    193.52 o
   4  16   4      204.32      836.22    249.96 o
   6  16   4    15143.20    14796.97    530.83 o
   8  16   4      245.05      741.80    306.40 o
  10  16   4    10669.42    11136.58    661.74 o
  12  16   4    10135.19    10603.31    677.84 o
  -9  17   4    10771.00    10555.56    694.02 o
  -7  17   4    12509.99    13366.07    774.84 o
  -5  17   4     1053.08      897.86    258.04 o
  -3  17   4     6346.07     6823.58    306.52 o
  -1  17   4     8127.79     8826.93    337.92 o
   1  17   4       10.14        3.79     96.42 o
   3  17   4    37819.40    36827.89    886.52 o
   5  17   4     2340.23     2587.62    282.26 o
   7  17   4    22567.79    22859.79   1195.55 o
   9  17   4     1564.25     2032.11    387.07 o
  -8  18   4      643.15     1048.23    338.66 o
  -6  18   4     7159.80     7544.14    408.84 o
  -4  18   4    25545.90    26381.22    754.17 o
  -2  18   4    13113.19    13842.78    648.69 o
   0  18   4     6092.59     6928.21    382.06 o
   2  18   4    88683.30    85366.15   1539.13 o
   4  18   4     9734.55     8412.21    433.20 o
   6  18   4   243234.39   234585.39   7794.59 o
   8  18   4    31893.87    32447.90   1212.55 o
  -5  19   4     6936.51     7052.21    613.13 o
  -3  19   4     2466.64     2631.21    228.80 o
  -1  19   4     2968.80     3133.03    290.67 o
   1  19   4     5406.36     6152.73    863.11 o
   3  19   4      723.56      914.80    258.03 o
   5  19   4     6005.42     6331.56    393.46 o
  -2  20   4      602.76      519.96    181.76 o
   0  20   4     3928.44     4675.97    709.76 o
   2  20   4     8426.95     7666.58    416.36 o
   0   1   5   151593.42   149500.28   1186.54 o
  -1   2   5    19218.10    19271.41    306.57 o
   1   2   5    90846.34    88316.94    843.47 o
  -2   3   5    73337.92    73223.98    670.96 o
   0   3   5     4430.35     3766.12     73.60 o
   2   3   5   165102.89   170584.77   1654.17 o
  -3   4   5    37020.42    35495.91    388.69 o
  -1   4   5    25003.86    24896.41    247.52 o
   1   4   5   183368.30   185474.42   1671.75 o
   3   4   5   113312.23   112578.45   1169.26 o
  -4   5   5   156887.27   158963.77   1849.91 o
  -2   5   5   140498.56   135208.25   1654.86 o
   0   5   5   482099.13   492035.09   3668.04 o
   2   5   5    77275.95    77500.31    783.36 o
   4   5   5   106616.71   106396.23   1252.82 o
  -5   6   5    15413.78    15302.50    330.61 o
  -3   6   5    39609.26    39426.20    673.91 o
  -1   6   5    32773.47    32312.42    385.34 o
   1   6   5    54933.70    52168.17    633.65 o
   3   6   5    96887.04   102458.35   1431.46 o
   5   6   5      388.74      464.40    102.63 o
  -6   7   5   127374.31   130177.20   1671.02 o
  -4   7   5   154380.61   156910.27   1682.24 o
  -2   7   5    30610.23    31799.99    578.08 o
   0   7   5    54458.58    50004.24   1027.31 o
   2   7   5     1470.09      967.78    177.43 o
   4   7   5    25924.70    26337.33   1003.64 o
   6   7   5   114821.63   113119.11   1744.24 o
  -7   8   5    52871.17    55390.67   1322.53 o
  -5   8   5     9607.03     9861.87    344.72 o
  -3   8   5     1711.48     1599.33    123.94 o
  -1   8   5     1084.95      306.44    129.03 o
   1   8   5     7427.00     6572.03    589.24 o
   5   8   5     1441.73     1400.44    140.01 o
   7   8   5    50687.18    49756.60   1232.96 o
  -8   9   5     1947.34     1209.69    209.68 o
  -6   9   5     8465.46     7231.58    403.55 o
  -4   9   5    67351.02    69916.19   1214.63 o
  -2   9   5    25062.02    25323.85    825.17 o
   0   9   5   133872.97   132857.09   1951.86 o
   2   9   5    21973.81    20814.75    646.92 o
   4   9   5    20444.24    21360.40    385.75 o
   6   9   5     1297.20      867.43     90.53 o
   8   9   5     5124.62     5024.99    245.10 o
  -9  10   5    16486.65    16653.17    710.71 o
  -7  10   5    17933.29    17271.73    694.75 o
  -5  10   5    29996.28    27734.82    873.79 o
  -3  10   5     2649.27     2743.53    204.37 o
  -1  10   5    22668.28    22070.53    567.26 o
   1  10   5    43065.78    42726.96    653.37 o
   3  10   5    19302.00    19631.71    468.18 o
   5  10   5    45056.41    44774.76    556.98 o
   7  10   5     7011.08     7358.31    839.18 o
   9  10   5    51793.30    50491.89   1361.58 o
 -10  11   5      422.34      387.04    193.52 o
  -8  11   5     7264.48     8326.94    500.26 o
  -6  11   5    13511.14    14469.33    629.80 o
  -4  11   5    62160.56    60205.75   1461.30 o
  -2  11   5    89163.80    87939.91   1162.14 o
   0  11   5    24047.48    24277.41    479.40 o
   2  11   5      301.48      300.41    124.02 o
   4  11   5    31922.64    30760.17    526.11 o
   6  11   5    40735.88    40643.50    635.81 o
   8  11   5   129276.73   129669.60   1835.74 o
  10  11   5    61784.60    61063.54   1573.22 o
 -11  12   5    33079.55    32135.54   1132.10 o
  -9  12   5    41712.50    41360.97   1262.68 o
  -7  12   5     6179.17     7970.98    500.20 o
  -5  12   5     2280.47     2225.89    290.33 o
  -3  12   5    61640.43    60932.57   1032.19 o
  -1  12   5      264.21      676.26    142.20 o
   1  12   5   119244.58   117004.76   1370.17 o
   3  12   5    19090.98    18604.51    403.77 o
   5  12   5    53201.80    50519.96    934.33 o
   7  12   5      158.41      446.04    158.35 o
   9  12   5     5277.53     4721.18    267.91 o
  11  12   5     2240.53     2435.48    338.71 o
 -12  13   5      271.34      -64.50    161.26 o
 -10  13   5    29551.93    30524.61   1099.40 o
  -8  13   5     7149.78     7293.67    516.37 o
  -6  13   5    38007.16    38407.48   1254.30 o
  -4  13   5     3099.83     2615.72    179.38 o
  -2  13   5     3461.06     3731.45    198.55 o
   0  13   5     5920.89     6754.35    344.56 o
   2  13   5     9463.27     9510.02    298.22 o
   4  13   5     4177.12     4251.31    250.96 o
   6  13   5     1372.18     1588.60    171.06 o
   8  13   5    10492.07    10485.89    393.65 o
  10  13   5     8974.34     9021.46    564.85 o
  12  13   5    18633.23    19397.57    872.16 o
 -13  14   5     2381.89     2758.05    387.10 o
 -11  14   5      532.40      290.28    193.52 o
  -9  14   5    11706.41    11283.46    661.83 o
  -7  14   5     6826.03     6582.55    508.28 o
  -5  14   5      456.51      516.65    153.63 o
  -3  14   5    53952.81    54885.84    982.34 o
  -1  14   5      635.33      897.90    169.91 o
   1  14   5    84526.77    82357.23   1104.29 o
   3  14   5     6984.25     7125.59    355.01 o
   5  14   5    36696.31    36637.84   1302.58 o
   7  14   5     1753.37     1896.64    274.18 o
   9  14   5     3257.55     3094.29    250.15 o
  11  14   5     1113.18     1354.70    290.29 o
  13  14   5      440.26      241.90    209.64 o
 -12  15   5     8272.16     7358.33    580.92 o
 -10  15   5    12351.81    12623.43    726.41 o
  -8  15   5     8561.87     8891.89    613.23 o
  -6  15   5     1380.05     1568.55    205.27 o
  -4  15   5      417.96     1018.03    342.58 o
  -2  15   5    17183.28    15911.56    422.46 o
   0  15   5     5837.31     4297.44    229.65 o
   2  15   5    21414.96    22113.98    500.58 o
   4  15   5     7320.79     7795.54    371.14 o
   6  15   5     8074.79     7634.70    364.61 o
   8  15   5    50304.28    51080.93   1473.80 o
  10  15   5    27748.01    26733.96   1034.45 o
  12  15   5    36512.07    37183.33   1293.90 o
 -11  16   5      259.29      983.70    290.27 o
  -9  16   5     9634.76     9796.20    677.83 o
  -7  16   5    16352.54    16963.13    581.00 o
  -5  16   5      597.92      737.42    249.96 o
  -3  16   5    37180.21    36125.48    687.41 o
  -1  16   5    22010.87    22642.84    531.56 o
   1  16   5    70453.84    66056.50    995.98 o
   3  16   5    22359.08    22431.48    651.24 o
   5  16   5    16952.26    17672.70    605.61 o
   7  16   5    22332.56    22928.06    673.74 o
   9  16   5     3988.95     4048.92    451.67 o
  11  16   5       29.50     -112.88    177.38 o
 -10  17   5    15128.76    15192.92    839.57 o
  -8  17   5    19050.39    18541.40    920.61 o
  -6  17   5    41741.00    42676.59    989.72 o
  -4  17   5    22331.26    22114.01    673.74 o
  -2  17   5     6014.98     6087.46    288.47 o
   0  17   5     1869.90     1909.87    210.67 o
   2  17   5     1499.30     1447.94    209.66 o
   4  17   5      775.53     1032.12    322.54 o
   6  17   5     3454.04     3646.32    295.90 o
   8  17   5      119.85      209.64    209.64 o
  10  17   5      814.55     1241.77    370.92 o
  -7  18   5    20810.20    22065.11   1017.64 o
  -5  18   5      964.70      965.57    443.50 o
  -3  18   5    22382.88    22653.03    559.03 o
  -1  18   5    15372.34    15263.13    714.39 o
   1  18   5    11474.09    11242.61    484.98 o
   3  18   5     4349.97     4516.10    467.82 o
   5  18   5      307.69      303.71    135.42 o
   7  18   5      966.38     1234.54    238.66 o
  -6  19   5     4681.67     4662.65    435.56 o
  -4  19   5     5283.15     5800.38    451.72 o
  -2  19   5    14552.54    15078.75    465.88 o
   0  19   5     4043.57     4193.77    324.93 o
   2  19   5    26864.81    27303.04    782.73 o
   4  19   5     6529.64     5916.37    370.65 o
   6  19   5     4969.70     5422.37    370.60 o
  -1  20   5     4340.90     4178.05    336.35 o
   1  20   5      180.00      290.27    225.77 o
   1   1   6    35761.66    29293.90    365.76 o
   0   2   6   157937.63   156737.30   1446.56 o
   2   2   6    45284.62    49515.63    537.67 o
  -1   3   6    95571.36    96238.61    764.17 o
   1   3   6    31509.22    30041.65    337.01 o
   3   3   6    94364.20    94856.04   1311.77 o
  -2   4   6   266863.94   273950.53   2646.18 o
   0   4   6     2595.97     3077.08     94.53 o
   2   4   6    84856.72    85494.58    854.78 o
   4   4   6     4886.50     5157.55    165.29 o
  -3   5   6    19388.12    16783.15    352.26 o
  -1   5   6   526333.56   533301.44   4612.10 o
   1   5   6     1642.02      921.85     83.87 o
   3   5   6   407314.03   411705.78   3900.63 o
   5   5   6     3503.92     2211.52    171.13 o
  -4   6   6   105732.67   109515.30   1529.56 o
  -2   6   6     3963.75     4261.17    258.89 o
   0   6   6   332828.25   335454.41   3603.71 o
   2   6   6     6985.98     7131.10    211.24 o
   4   6   6   200131.70   205760.45   5152.19 o
   6   6   6     5571.87     5973.83    220.62 o
  -5   7   6    82949.77    82589.97   1137.57 o
  -3   7   6    45666.58    44771.60    617.21 o
  -1   7   6     8087.26     6410.11    403.66 o
   1   7   6    28387.66    25025.62    971.87 o
   3   7   6   104045.84   107780.13   2767.37 o
   5   7   6   213735.89   219651.81   2986.77 o
   7   7   6    96486.62    99730.54   1990.69 o
  -6   8   6   160100.58   159498.69   2975.60 o
  -4   8   6     4829.36     5236.94    249.29 o
  -2   8   6    95766.20    97728.00   1303.65 o
   0   8   6    29717.16    29467.93    541.25 o
   2   8   6    56373.19    55003.06   1202.79 o
   4   8   6    43398.94    43158.35   1038.01 o
   6   8   6    18789.89    22089.00   1567.81 o
   8   8   6     8452.07     9022.88    468.09 o
  -7   9   6   119961.60   116946.16   2369.32 o
  -5   9   6    90112.36    89777.81   1874.45 o
  -3   9   6    11344.71    10691.19    452.18 o
  -1   9   6   376406.19   382451.38  13535.30 o
   1   9   6   118389.96   117252.59   2210.77 o
   3   9   6   496249.47   494984.63   7942.21 o
   5   9   6    67632.09    68172.55    741.67 o
   7   9   6    69555.18    66774.70    866.05 o
   9   9   6     1231.88      967.67    193.53 o
  -8  10   6    83011.69    82760.27   1870.20 o
  -6  10   6      106.04      -16.13     80.63 o
  -4  10   6    99250.03   102362.96   3408.96 o
  -2  10   6     4265.78     4092.98    186.59 o
   0  10   6   166109.44   164831.38   2980.87 o
   2  10   6     3022.47     3349.97    250.04 o
   4  10   6   215373.75   211421.63   5287.88 o
   6  10   6    12566.62    11614.91    258.37 o
   8  10   6   114879.74   118351.52   1677.79 o
  -9  11   6    25020.17    25442.66    921.37 o
  -7  11   6     1850.90     1177.41    209.68 o
  -5  11   6      988.15      774.12    209.66 o
  -3  11   6     3249.24     2384.64    193.92 o
  -1  11   6      296.51      286.90     82.83 o
   1  11   6    29228.72    28931.17    728.08 o
   3  11   6     9393.28     8545.74    260.63 o
   5  11   6   138353.28   134838.66   1312.55 o
   7  11   6     2958.88     3107.36    210.78 o
   9  11   6   107774.64   105207.36   2313.32 o
  11  11   6     8762.54     8666.42    548.71 o
 -10  12   6    34082.73    33498.86   1148.44 o
  -8  12   6      743.80      774.09    193.52 o
  -6  12   6    95198.82    96607.50   2132.36 o
  -4  12   6      236.94      656.70    153.62 o
  -2  12   6    63095.91    62949.83   1469.15 o
   0  12   6     5122.42     5244.58    273.82 o
   2  12   6    38040.79    37839.94    625.88 o
   4  12   6    17195.76    16046.30    379.21 o
   6  12   6    44385.60    44989.30    727.91 o
   8  12   6     1021.57     1508.25    185.47 o
  10  12   6    33511.61    32316.42   1083.68 o
  12  12   6      675.14      725.70    258.03 o
 -11  13   6    15360.40    14629.23    758.91 o
  -9  13   6    29990.06    27826.81   1050.98 o
  -7  13   6    49599.53    46494.57   1393.22 o
  -5  13   6    11147.38    10218.67    581.16 o
  -3  13   6     1186.43      356.28    119.34 o
  -1  13   6    89450.64    91375.64   5361.40 o
   1  13   6    49736.54    49916.37    825.32 o
   3  13   6   105694.06   101431.55   1266.48 o
   5  13   6    94800.49    92259.86   1467.09 o
   7  13   6     8901.74     8363.93    285.03 o
   9  13   6      667.93      379.30    142.20 o
  11  13   6    37066.04    36721.72   1229.45 o
  13  13   6    38338.59    39050.85   1326.50 o
 -12  14   6    58827.89    61331.78   1733.82 o
 -10  14   6     4440.18     4629.87    451.69 o
  -8  14   6    56116.13    53202.81   1555.73 o
  -6  14   6      321.91      498.03    233.83 o
  -4  14   6    62842.41    63159.54   1006.57 o
  -2  14   6      321.68      300.09    153.20 o
   0  14   6    73686.80    73603.21   1027.89 o
   2  14   6     4931.43     4673.04    226.53 o
   4  14   6    88590.28    87674.75   1448.52 o
   6  14   6      395.48      754.96    290.28 o
   8  14   6    37870.69    36760.22   1164.94 o
  10  14   6      318.05      467.66    241.89 o
  12  14   6    16865.57    17795.38    839.71 o
  14  14   6     3805.11     3677.82    451.66 o
 -13  15   6    77531.58    81259.66   2158.05 o
 -11  15   6    40985.00    42731.57   1423.85 o
  -9  15   6    39380.42    41532.57   1375.25 o
  -7  15   6    14030.75    12898.19    490.52 o
  -5  15   6     1151.96     1240.18    249.98 o
  -3  15   6      383.44      294.79    134.10 o
  -1  15   6    51217.43    48809.45    809.69 o
   1  15   6     2114.33     1352.37    158.92 o
   3  15   6    41725.19    40720.39    898.45 o
   5  15   6    13600.38    11803.51    456.66 o
   7  15   6    19533.89    18203.63    576.73 o
   9  15   6    14221.05    14159.35    742.68 o
  11  15   6    16800.30    16535.65    823.55 o
  13  15   6      213.62      161.26    209.64 o
 -10  16   6    19312.79    20124.48    936.77 o
  -8  16   6      373.31      516.04    274.15 o
  -6  16   6    45135.97    45191.64   1001.14 o
  -4  16   6      202.63      149.56     92.17 o
  -2  16   6    84747.23    81744.40   1165.28 o
   0  16   6     1747.04     2076.13    204.24 o
   2  16   6    49663.59    48957.60   1303.81 o
   4  16   6       35.79      222.10    153.20 o
   6  16   6    29187.66    27747.45    748.67 o
   8  16   6      412.45      564.42    290.28 o
  -9  17   6      951.10      709.59    290.29 o
  -7  17   6    13857.79    14140.47    605.41 o
  -5  17   6     9188.97     9107.80    492.22 o
  -3  17   6    18264.88    18994.30    503.36 o
  -1  17   6    12791.48    13099.32    409.89 o
   1  17   6     2947.03     3203.61    286.61 o
   3  17   6     1689.39     1343.06    210.75 o
   5  17   6    10759.65    11349.24    478.94 o
   7  17   6     3202.75     2562.55    273.02 o
  -8  18   6    24027.64    26449.02   1130.99 o
  -6  18   6      152.77      578.75    201.48 o
  -4  18   6    22190.25    22594.06    708.26 o
  -2  18   6     1885.82     1985.76    207.83 o
   0  18   6    19214.44    19708.68    524.46 o
   2  18   6     1592.89      955.89    199.33 o
   4  18   6    19063.31    19170.22    645.19 o
   6  18   6      417.23      417.73    266.09 o
  -5  19   6    22197.89    22410.00    719.38 o
  -3  19   6      579.72      336.64    169.33 o
  -1  19   6    81978.92    79115.25   3043.72 o
   1  19   6     8963.45     9483.42    467.43 o
   3  19   6    71081.30    69154.87   1370.42 o
   5  19   6     1671.68     1263.40    231.91 o
   0   1   7   180023.84   185429.16   2116.44 o
  -1   2   7   193443.45   190720.61   2212.72 o
   1   2   7   153589.63   151998.06   1724.20 o
  -2   3   7     4431.26     4654.47    210.91 o
   0   3   7    31235.84    30172.68    410.50 o
   2   3   7     5875.02     4514.36    167.79 o
  -3   4   7    12562.74    11711.09    250.78 o
  -1   4   7    37900.02    38660.48    416.32 o
   1   4   7     9421.29     9659.07    183.65 o
   3   4   7    30492.20    30094.62    599.63 o
  -4   5   7    97571.00   101238.48   1765.91 o
  -2   5   7   177389.50   176941.86   3956.42 o
   0   5   7   212599.22   219438.83   3431.77 o
   2   5   7   180656.50   179560.73   2379.45 o
   4   5   7   139490.41   145097.52   2476.23 o
  -5   6   7    76653.60    75196.90   1051.82 o
  -3   6   7     2145.17     2038.78    133.28 o
  -1   6   7     9534.21     9943.17    290.33 o
   1   6   7     1948.50     1887.09    322.62 o
   3   6   7     4156.12     4292.26    355.00 o
   5   6   7    15206.86    14770.79    694.91 o
  -6   7   7   130779.50   134625.58   2021.77 o
  -4   7   7   244441.17   249739.58   2563.12 o
  -2   7   7    45480.64    47337.70    647.54 o
   0   7   7    48836.96    48863.09   1778.85 o
   2   7   7     3919.50     4181.36    290.43 o
   6   7   7    48375.18    48284.32   1151.94 o
  -7   8   7     4674.01     4808.08    338.82 o
  -5   8   7    11189.09    11052.63    380.24 o
  -3   8   7    36568.79    36421.79    648.30 o
  -1   8   7     3684.77     3741.88    242.01 o
   1   8   7    66236.37    65891.77   1383.26 o
   3   8   7    53356.86    51709.63   1185.55 o
   5   8   7     1543.10     2011.30    362.90 o
   7   8   7    96771.48    96294.68   1377.38 o
  -8   9   7      757.37     1193.41    209.65 o
  -6   9   7     2964.40     2629.40    274.23 o
  -4   9   7     9873.49     9622.50    468.21 o
  -2   9   7    20561.24    22149.99    905.40 o
   0   9   7    50313.95    52279.75    955.41 o
   2   9   7    58011.61    57082.00   1299.53 o
   4   9   7    18687.79    18510.42    363.68 o
   6   9   7     2587.45     2882.83    134.95 o
   8   9   7    11015.97    11252.77    532.77 o
  -9  10   7    13033.26    14660.95    662.00 o
  -7  10   7    18744.20    18726.45    710.93 o
  -5  10   7      439.66      596.69    161.27 o
  -3  10   7    24024.08    24265.98    482.95 o
  -1  10   7    14365.39    13254.43    335.07 o
   1  10   7    70851.56    67030.17   1075.10 o
   3  10   7     9428.09     9092.08    573.10 o
   5  10   7    12998.29    13081.99    274.36 o
   7  10   7    23833.98    23526.80    460.39 o
   9  10   7      990.57      790.24    193.53 o
 -10  11   7    17176.63    18008.69    775.26 o
  -8  11   7    53913.07    50948.62   1410.29 o
  -6  11   7    35259.34    35864.06   1084.34 o
  -4  11   7    41440.76    40516.55    789.29 o
  -2  11   7    15909.50    16497.59    399.34 o
   0  11   7     5393.52     4997.75    274.84 o
   2  11   7    20680.29    18721.77    485.63 o
   4  11   7    31805.41    31664.24    547.69 o
   6  11   7    85643.15    83019.57    906.64 o
   8  11   7    82374.30    85216.66   1327.48 o
  10  11   7    79438.23    79348.05   1900.45 o
 -11  12   7    20681.80    22406.86    920.83 o
  -9  12   7    37165.23    36665.14   1181.18 o
  -7  12   7      567.98      645.07    193.52 o
  -5  12   7    14139.38    13855.56    645.95 o
  -3  12   7    78410.14    77809.91   1246.21 o
  -1  12   7     1534.81     1434.15    171.07 o
   1  12   7   125731.47   123749.93   1750.25 o
   3  12   7      419.09      174.37     89.11 o
   5  12   7    35390.73    33340.62    588.47 o
   7  12   7    17702.50    16877.76    485.34 o
   9  12   7     3158.04     2951.88    322.61 o
  11  12   7     7831.21     8681.63    564.79 o
 -12  13   7     3654.95     4403.70    435.53 o
 -10  13   7      628.06     1290.14    290.28 o
  -8  13   7     7223.64     6212.51    484.09 o
  -6  13   7    15983.99    16892.99    759.05 o
  -4  13   7    19364.69    19365.17    546.93 o
  -2  13   7     6738.33     6222.69    355.01 o
   0  13   7    11715.19    10962.39    399.56 o
   2  13   7     4369.94     4769.51    223.54 o
   4  13   7     8687.64     7856.95    279.23 o
   6  13   7      257.23      241.89    129.01 o
   8  13   7     7432.27     6860.37    330.90 o
  10  13   7      966.73      870.87    241.91 o
  12  13   7    12735.78    12091.11    694.15 o
 -13  14   7     4819.53     4339.55    467.83 o
 -11  14   7    13325.03    13673.76    742.61 o
  -9  14   7    19400.14    20820.94    920.71 o
  -7  14   7      484.18      532.18    241.90 o
  -5  14   7     6824.43     7583.90    532.49 o
  -3  14   7    34971.96    35328.25    794.54 o
  -1  14   7     7169.75     6681.81    273.18 o
   1  14   7    64772.47    63820.60    942.78 o
   3  14   7    11308.62    11424.50    431.08 o
   5  14   7    13533.26    12538.11    450.86 o
   7  14   7      821.08     1016.00    241.91 o
   9  14   7     6310.50     5485.77    451.77 o
  11  14   7      887.32      709.59    274.16 o
  13  14   7    14344.48    13028.68    742.65 o
 -12  15   7     2454.95     1822.58    354.84 o
 -10  15   7     5357.71     5549.75    516.26 o
  -8  15   7     4068.92     4032.86    435.55 o
  -6  15   7      926.29      669.54    176.48 o
  -4  15   7      520.51      749.74    176.47 o
  -2  15   7      291.79      342.76    108.99 o
   0  15   7     1273.10      906.19    150.80 o
   2  15   7     3795.94     3730.21    251.85 o
   4  15   7    19467.22    19829.37    593.97 o
   6  15   7    42608.49    42088.90    921.28 o
   8  15   7    36591.49    39162.28   1261.73 o
  12  15   7    13080.28    13253.32    742.57 o
 -11  16   7      328.09      661.18    306.40 o
  -9  16   7    32163.22    33032.21   1244.97 o
  -7  16   7     2621.32     2781.37    267.84 o
  -5  16   7    18436.01    17974.86    599.51 o
  -3  16   7    40937.46    41501.84    759.43 o
  -1  16   7     3470.90     3712.71    232.45 o
   1  16   7    60829.88    61144.37    960.83 o
   3  16   7    14458.17    15624.98    536.24 o
   5  16   7     8845.75     8795.26    416.40 o
   7  16   7      654.38      709.58    306.41 o
 -10  17   7     5520.07     6227.33    548.52 o
  -8  17   7    16621.51    16422.20    871.98 o
  -6  17   7    28207.61    28863.17    799.81 o
  -4  17   7    44355.71    41703.48    984.29 o
  -2  17   7    33568.13    34314.53    702.59 o
   0  17   7    31309.87    30963.66    659.63 o
   2  17   7     2834.22     2904.26    267.85 o
   4  17   7     2430.95     1630.54    298.39 o
   6  17   7     1728.81     1725.41    238.68 o
  -7  18   7      537.91      572.27    210.73 o
  -5  18   7     2169.16     2519.26    379.02 o
  -3  18   7     5165.10     5439.16    370.61 o
  -1  18   7     7300.10     6569.63    310.15 o
   1  18   7    11868.06    12064.92    507.82 o
   3  18   7    33201.49    30607.50    823.00 o
   5  18   7      489.36      384.43    193.52 o
  -4  19   7     3114.71     3963.34    336.32 o
  -2  19   7      648.65      706.27    222.14 o
   0  19   7     2022.75     1499.95    322.57 o
   2  19   7     3971.32     4128.06    475.87 o
   4  19   7     2179.13     1822.54    322.57 o
   2   2   8    45710.30    47197.85    946.88 o
  -1   3   8   248188.45   254313.05   5780.99 o
   1   3   8     2002.67     2196.57    146.98 o
   3   3   8    74049.80    73624.00   1846.73 o
  -2   4   8    18808.89    16633.22    663.39 o
   0   4   8   624016.38   650291.94   8155.57 o
  -3   5   8    72802.05    74011.26   1941.23 o
  -1   5   8    23402.88    23038.34    841.88 o
   5   5   8     6640.29     6714.79    451.96 o
  -4   6   8    48020.33    50369.82    896.25 o
  -2   6   8    57546.07    56563.57   1626.79 o
   2   6   8    13204.79    12361.29    646.34 o
   4   6   8     5967.60     4890.30    403.49 o
   6   6   8    66153.27    67787.60   1349.91 o
  -5   7   8    33453.76    35949.04    633.76 o
  -3   7   8     2713.57     3205.28    173.20 o
  -1   7   8   104580.31   104341.16   1377.49 o
   1   7   8       28.88      180.61     84.95 o
   3   7   8    51955.13    52736.69   1185.64 o
   5   7   8    31804.00    32594.11    841.97 o
   7   7   8    13885.41    15328.45    581.48 o
  -6   8   8    33226.47    32959.74    938.93 o
  -4   8   8    61806.48    65165.41   1430.06 o
  -2   8   8    27983.19    29747.29    653.17 o
   0   8   8   192136.72   195909.81   3390.30 o
   2   8   8    34945.34    35932.08    923.41 o
   4   8   8   138538.38   141488.38   2608.31 o
   6   8   8    50657.02    53481.42   1232.81 o
   8   8   8    55296.73    55041.02   1362.64 o
  -7   9   8    54768.80    56609.68   1394.97 o
  -5   9   8     1514.87     1628.99    225.80 o
  -3   9   8   159057.42   159541.14   2359.30 o
  -1   9   8    12054.35    12982.19    419.07 o
   1   9   8    76183.21    74625.29   1128.04 o
   3   9   8      643.50     1196.89    136.84 o
   5   9   8      655.36      761.87    116.92 o
   7   9   8      815.56     1080.53    142.20 o
   9   9   8     9829.28     9184.63    500.39 o
  -8  10   8   104833.92   108205.97   2313.69 o
  -6  10   8   301272.84   301268.31   5272.57 o
  -4  10   8   162375.33   164023.52   3069.70 o
  -2  10   8   199483.53   199883.75   2847.64 o
   0  10   8    23616.83    24108.47    548.84 o
   2  10   8    73728.91    74905.30   1748.24 o
   4  10   8      616.50      209.65     84.96 o
   6  10   8    38514.52    39079.06    534.14 o
   8  10   8     1491.87     1596.70    258.05 o
  10  10   8    60265.90    58218.07   1524.37 o
  -9  11   8     3652.41     3161.74    338.76 o
  -7  11   8    79105.72    78525.69   1836.38 o
  -5  11   8      264.58       64.51     96.76 o
  -3  11   8    16284.56    17494.84    694.62 o
  -1  11   8    11008.91    11868.70    336.87 o
   1  11   8     4338.05     4388.85    239.57 o
   3  11   8     5415.05     5907.65    273.82 o
   5  11   8    14359.58    14099.89    351.12 o
   7  11   8     3876.74     3976.69    395.23 o
   9  11   8      248.61      258.02    145.14 o
  11  11   8    38388.48    38073.13   1213.55 o
 -10  12   8    18262.38    20512.90    872.20 o
  -8  12   8    11721.57    10557.75    597.30 o
  -6  12   8   100224.92   100539.27   2246.87 o
  -4  12   8    13990.75    14646.70    662.09 o
  -2  12   8    76645.41    77094.09   1252.04 o
   0  12   8    63731.84    63454.07   1084.63 o
   2  12   8    14994.21    14587.15    456.81 o
   4  12   8   143325.98   139478.34   1602.01 o
   6  12   8     3172.11     3072.84    218.60 o
   8  12   8    86154.05    84375.05   1917.98 o
  10  12   8     2643.44     3080.76    354.85 o
  12  12   8    36960.54    36962.88   1245.58 o
 -11  13   8      475.35      806.32    274.15 o
  -9  13   8     7843.80     7874.84    548.66 o
  -7  13   8    28354.83    26644.17   1002.39 o
  -5  13   8     6360.88     7099.64    500.20 o
  -3  13   8    51315.68    49460.98   1393.72 o
  -1  13   8    35332.99    34946.66    777.83 o
   1  13   8    10702.79     9946.34    382.27 o
   3  13   8    16153.42    17021.38    413.33 o
   5  13   8     8270.13     9553.12    539.95 o
   9  13   8    25315.87    25923.37    953.54 o
  11  13   8      110.87      225.76    177.39 o
  13  13   8    25207.95    25692.98   1050.34 o
 -12  14   8     3823.76     4323.08    467.80 o
 -10  14   8    80758.84    81419.59   2094.34 o
  -8  14   8    48182.88    48790.47   1489.79 o
  -6  14   8   207116.41   196139.77   3908.67 o
  -4  14   8    86078.32    86564.92   2096.67 o
  -2  14   8   206520.47   201566.30   2730.37 o
   0  14   8    25409.97    25517.20    662.94 o
   2  14   8    31935.53    32037.58    929.43 o
   4  14   8    13721.20    12597.90    372.88 o
   6  14   8      619.98     1172.69    181.39 o
  10  14   8       47.42      354.77    193.51 o
  12  14   8      561.94      225.77    209.65 o
 -11  15   8    24747.33    25691.79   1066.45 o
  -9  15   8     9271.02     9699.14    645.53 o
  -7  15   8    26440.19    27042.46    742.59 o
  -5  15   8    16705.54    16819.56    565.18 o
  -3  15   8     2628.55     2885.78    256.43 o
  -1  15   8     3287.71     3130.97    213.79 o
   1  15   8    26710.33    25707.22    566.13 o
   3  15   8     4122.90     3907.27    223.53 o
   5  15   8    66704.07    65854.21   1248.95 o
 -10  16   8    18591.39    19008.73    920.56 o
  -8  16   8    20639.88    19723.28    936.90 o
  -6  16   8    32328.71    32385.53    839.86 o
  -4  16   8    28237.46    27759.00    765.83 o
  -2  16   8    21625.21    22424.56    668.24 o
   0  16   8    66455.53    64571.92   1007.84 o
   2  16   8     1717.97     1180.87    185.44 o
   4  16   8   135870.86   133187.00   4110.93 o
   6  16   8    17232.36    17780.40    823.62 o
  -9  17   8     3455.38     3322.85    435.52 o
  -7  17   8     1228.85     1697.95    250.11 o
  -5  17   8     2318.03     2878.29    285.12 o
  -3  17   8      548.78     1008.30    290.28 o
  -1  17   8    10702.06    11832.73    490.76 o
   1  17   8      635.45      938.18    162.78 o
   3  17   8    14043.73    13751.89    524.77 o
   5  17   8     5536.08     5888.64    500.13 o
  -6  18   8    63223.85    65269.52   1323.70 o
  -4  18   8    14696.02    14663.44    904.13 o
  -2  18   8    61371.38    63108.26   1277.47 o
   0  18   8     2492.23     2323.17    256.42 o
   2  18   8     5368.71     5969.20    532.39 o
   4  18   8    10391.36     9812.84    645.58 o
   6  18   8     4958.07     5888.30    516.23 o
  -3  19   8      672.48     1070.54    306.41 o
  -1  19   8     5524.25     6013.44    393.44 o
   1  19   8    19751.27    17637.54    904.49 o
   3  19   8     5075.92     4952.66    500.11 o
  -2   3   9    78287.85    78340.56   1961.78 o
   2   3   9     9780.97     9304.58    452.31 o
  -3   4   9     7344.04     7087.61    419.77 o
  -2   5   9    19141.79    19328.05    776.36 o
  -5   6   9   145148.13   147529.11   2155.39 o
  -3   6   9    45413.65    45313.16   1054.93 o
  -1   6   9    96179.70    95535.39   1464.23 o
   1   6   9    55804.94    57622.57   1219.44 o
   3   6   9    35474.40    33629.48   1231.73 o
   5   6   9    50236.27    50303.11   1136.24 o
  -6   7   9     1301.40     1209.63    177.41 o
  -4   7   9    53490.65    53962.08    978.84 o
  -2   7   9    46134.27    45782.43    865.03 o
   0   7   9   121467.48   122874.07   2279.09 o
   2   7   9    10414.30    10738.92    452.16 o
   4   7   9    33417.68    34317.96    842.16 o
   6   7   9     1543.31     1193.53    193.55 o
  -7   8   9     8015.47     9102.99    451.92 o
  -5   8   9    17745.45    20005.61    678.70 o
  -3   8   9     2668.50     2451.95    225.84 o
  -1   8   9      735.35      922.55    120.96 o
   1   8   9    15236.50    14897.28    549.36 o
   3   8   9    15826.77    15640.70    581.68 o
   5   8   9    27090.05    28585.43    792.69 o
   7   8   9     1942.40     2467.78    241.94 o
  -8   9   9    35148.32    36542.39   1051.93 o
  -6   9   9     9942.38    10267.13    500.44 o
  -4   9   9   141761.55   142731.19   2753.02 o
  -2   9   9    33447.95    33136.80   1052.37 o
   0   9   9    79686.26    79663.88   1693.24 o
   2   9   9     1665.45     1822.58    225.81 o
   4   9   9    11260.13    12013.18    532.84 o
   6   9   9    73899.33    74051.19   1154.77 o
   8   9   9    87544.83    81573.38   1854.68 o
  -9  10   9    33766.90    31449.43   1019.19 o
  -7  10   9    15794.76    15941.60    678.37 o
  -5  10   9    10451.68    11139.23    548.89 o
  -3  10   9    20317.37    20542.20    743.46 o
  -1  10   9     1985.39     1730.66    225.81 o
   1  10   9    23844.00    24383.66    792.31 o
   3  10   9    13502.74    13404.53    565.25 o
   5  10   9      253.30      387.03    177.39 o
   7  10   9    32329.45    32537.92    692.04 o
   9  10   9     8869.03     9421.78    370.77 o
 -10  11   9    30713.24    31791.00   1083.42 o
  -8  11   9    10292.14    11476.65    597.24 o
  -6  11   9    16532.20    16620.77    710.70 o
  -4  11   9      755.41      919.24    193.53 o
  -2  11   9     1469.13     1628.96    241.93 o
   0  11   9    31254.09    30418.48    938.44 o
   2  11   9    44157.37    42934.29   1166.52 o
   4  11   9     3715.19     4468.58    354.91 o
   6  11   9      624.12     1063.19    266.09 o
   8  11   9     9447.41    11048.25    405.04 o
  10  11   9     2907.20     3467.96    354.86 o
 -11  12   9    25207.86    24176.45    969.64 o
  -9  12   9    21701.67    21763.73    888.65 o
  -7  12   9    15831.74    16569.61    742.89 o
  -5  12   9     1495.89     2080.54    274.18 o
  -3  12   9      350.74      645.06    209.64 o
  -1  12   9    90472.27    90434.02   2017.96 o
   1  12   9    14468.58    13097.33    613.69 o
   3  12   9    65352.09    63819.79   1107.50 o
   5  12   9     3804.70     3886.53    245.05 o
   7  12   9    39225.83    39588.36   1181.50 o
   9  12   9     3221.07     3129.32    354.87 o
  11  12   9     2329.83     1935.49    322.58 o
 -12  13   9     1638.42     1999.88    322.56 o
 -10  13   9    20864.92    21001.00    920.81 o
  -8  13   9     1168.73     1016.03    258.04 o
  -6  13   9      265.56      112.88    145.14 o
  -4  13   9    38022.72    36510.75   1181.42 o
  -2  13   9    30318.77    30372.95   1018.90 o
   0  13   9    30900.36    30860.51   1035.15 o
   2  13   9    11335.41    10275.49    399.53 o
   4  13   9     7396.19     6729.34    319.50 o
   6  13   9    11554.17    11984.37    433.76 o
  10  13   9    30722.94    31673.50   1099.44 o
  12  13   9    45147.07    46469.95   1440.55 o
 -13  14   9      649.06      709.57    290.28 o
 -11  14   9      970.20      935.37    274.16 o
  -9  14   9     6572.55     7099.33    548.58 o
  -7  14   9     1272.60     1290.21    290.30 o
  -5  14   9    17228.08    17459.07    807.54 o
  -3  14   9       99.21      258.02    161.26 o
  -1  14   9    42509.94    41963.20   1278.97 o
   1  14   9     4083.38     4662.14    403.30 o
   3  14   9    23578.73    23673.76    791.88 o
   5  14   9     5438.65     5784.90    313.57 o
  11  14   9      770.63      499.93    258.03 o
  13  14   9    15732.11    15403.53    807.31 o
 -12  15   9      323.09      403.16    241.89 o
 -10  15   9    13575.24    13512.37    774.90 o
  -8  15   9    23337.62    23460.67   1001.76 o
  -6  15   9    22852.80    23250.77    985.61 o
  -4  15   9    15440.99    16745.21    791.24 o
  -2  15   9     1211.64     1241.82    274.17 o
   0  15   9      447.05      624.00    427.35 o
   2  15   9    10878.05    10362.47    433.72 o
   4  15   9      593.81      543.86    162.71 o
   6  15   9    17972.92    18185.82    823.69 o
  -9  16   9     2083.51     1322.54    338.70 o
  -7  16   9      834.03      985.35    208.89 o
  -5  16   9    28024.38    29485.40    788.40 o
  -3  16   9     4758.81     4814.33    324.96 o
  -1  16   9    40192.72    38556.45    915.17 o
   1  16   9    23896.94    23901.30    694.84 o
   3  16   9    50471.55    51830.18   1376.63 o
   5  16   9    28591.36    27189.29   1034.55 o
  -8  17   9     9284.45    10408.98    710.07 o
  -6  17   9     1764.43     2035.35    262.30 o
  -4  17   9      458.82      484.31    176.47 o
  -2  17   9    17549.92    17503.73    605.23 o
   0  17   9    10862.15    11923.20    501.79 o
   2  17   9    27268.74    27936.12    771.38 o
   4  17   9      462.40      177.39    177.39 o
   6  17   9      639.04      322.53    193.52 o
  -7  18   9     2840.05     3754.63    564.53 o
  -5  18   9    39692.37    41066.31   1006.66 o
  -3  18   9     6301.39     6258.74    393.47 o
  -1  18   9    14458.23    14525.12    570.47 o
   1  18   9     2966.96     2931.18    284.45 o
   3  18   9      126.57      370.90    209.64 o
   5  18   9      849.32     1064.38    322.54 o
  -2  19   9     1396.59     1604.28    256.40 o
   0  19   9     5033.64     5202.49    370.61 o
   2  19   9    11299.96    11524.32    726.32 o
  -3   5  10    85118.63    86145.84   1681.13 o
   5   5  10    42270.54    42923.62   1005.39 o
  -4   6  10   236550.69   243009.80   4088.39 o
  -2   6  10      727.10      965.42    322.55 o
   0   6  10    81040.28    81845.34   1647.35 o
   6   6  10     1356.08     1822.52    193.54 o
  -5   7  10    73184.96    73284.82   1577.94 o
  -3   7  10   118867.09   120217.47   2291.73 o
  -1   7  10      116.89      935.31    145.13 o
   1   7  10   415941.88   421819.97   6779.70 o
   3   7  10    13533.92    14619.16    565.38 o
   5   7  10   167672.77   171672.56   2977.17 o
   7   7  10     1170.33     1435.39    209.66 o
  -6   8  10    23335.68    25512.48    808.38 o
  -4   8  10    19411.79    20187.29    695.00 o
  -2   8  10   101845.99   104769.34   2057.18 o
   0   8  10    87455.46    88156.98   1793.13 o
   2   8  10   333972.31   340417.88   5603.17 o
   4   8  10   216363.64   218826.42   3819.05 o
   6   8  10   219421.75   230524.19   3880.88 o
   8   8  10    53703.24    54905.23   1362.09 o
  -7   9  10    20875.87    21412.73    775.71 o
  -5   9  10    28270.61    28452.90    889.66 o
  -3   9  10     1989.51     1774.25    209.68 o
  -1   9  10    18545.35    18698.14    662.60 o
   1   9  10    14964.75    14667.94    597.70 o
   3   9  10   110175.55   107175.80   2171.60 o
   5   9  10    69349.23    69686.19   1592.27 o
   7   9  10   129745.03   133713.09   2549.09 o
   9   9  10      320.04      403.16    177.39 o
  -8  10  10    43698.84    43366.95   1230.73 o
  -6  10  10     3075.75     2468.03    274.23 o
  -4  10  10    23471.82    25494.00    856.81 o
  -2  10  10     3102.87     3355.32    290.36 o
   0  10  10     7174.59     9408.86    484.16 o
   2  10  10      202.19      225.77    129.01 o
   4  10  10     3433.23     3194.08    306.50 o
   6  10  10      861.26     1016.02    241.91 o
   8  10  10    21730.15    21585.23    565.53 o
  10  10  10     5137.32     5001.36    419.47 o
  -9  11  10    35241.02    34506.82   1132.43 o
  -7  11  10    15605.13    15407.00    694.45 o
  -5  11  10    17440.05    16476.98    710.77 o
  -3  11  10    77886.77    78105.04   1804.30 o
  -1  11  10     5542.21     6599.31    419.52 o
   1  11  10   154057.28   158850.94   2998.42 o
   3  11  10    46469.11    45741.05   1231.43 o
   5  11  10   114402.15   114440.34   2332.19 o
   7  11  10    15833.77    17086.96    710.61 o
   9  11  10      778.23      827.46    181.39 o
  11  11  10    11257.23    13526.69    694.09 o
 -10  12  10    41137.54    42610.84   1327.04 o
  -8  12  10      814.44      903.11    241.91 o
  -6  12  10     5494.36     6356.87    451.76 o
  -4  12  10     1226.66     1338.60    225.79 o
  -2  12  10    32734.15    32663.91   1051.59 o
   0  12  10    28807.91    27541.50    938.00 o
   2  12  10    91189.30    91299.12   2017.66 o
   4  12  10    83650.53    81786.73   1885.76 o
   6  12  10   131144.02   130181.02   1887.19 o
   8  12  10    29167.54    28068.27    970.10 o
  10  12  10    56872.76    58533.68   1571.92 o
  12  12  10     3993.81     3064.93    387.15 o
 -11  13  10    19650.88    20836.46    920.68 o
  -9  13  10     5790.06     5872.74    500.15 o
  -7  13  10      859.47      693.46    241.91 o
  -5  13  10     7229.34     7277.60    516.37 o
  -3  13  10     6928.01     7261.37    516.36 o
  -1  13  10     6181.93     6857.53    484.06 o
   1  13  10     2737.13     2709.85    322.60 o
   3  13  10    45716.66    46885.41   1311.82 o
   5  13  10     3582.37     3857.74    261.61 o
   7  13  10    47898.98    46527.52   1344.16 o
  11  13  10     9289.42     9586.18    597.12 o
  13  13  10    34077.67    33747.60   1212.78 o
 -12  14  10     6970.85     8132.02    596.99 o
 -10  14  10     4425.44     4436.24    467.82 o
  -8  14  10     6095.90     9438.54    613.10 o
  -6  14  10      108.72      177.39    177.39 o
  -4  14  10     5813.50     5711.54    467.89 o
  -2  14  10      557.33      483.80    241.90 o
   0  14  10    12080.60    10848.60    613.46 o
   2  14  10      292.52      403.16    225.77 o
   4  14  10    20048.39    19233.30    646.20 o
   6  14  10     1437.86     1724.75    314.49 o
  12  14  10    93928.63    97603.06   2339.74 o
 -11  15  10    30669.26    29906.71   1180.10 o
  -9  15  10     2852.28     2725.91    387.11 o
  -7  15  10     2065.53     2806.39    370.96 o
  -5  15  10    13709.17    13400.29    742.67 o
  -3  15  10      517.80     1532.02    306.40 o
  -1  15  10      193.69       96.76    145.14 o
   1  15  10     7525.35     7008.09    588.99 o
   3  15  10    14143.24    14412.57    502.34 o
   5  15  10    11566.58    11075.38    450.75 o
 -10  16  10    34789.72    36853.63   1326.02 o
  -8  16  10     7531.49     7616.09    597.02 o
  -6  16  10     3969.18     4390.14    330.20 o
  -4  16  10     1098.30      976.20    208.90 o
  -2  16  10      388.22      532.17    181.38 o
   0  16  10     1604.21     2397.91    766.08 o
   2  16  10    20847.36    20626.53    645.32 o
   4  16  10      734.51      593.28    165.05 o
   6  16  10    64243.34    67279.92   1799.54 o
  -7  17  10      584.25      492.37    173.02 o
  -5  17  10     1382.14     1199.93    231.91 o
  -3  17  10    33597.23    32908.92    863.25 o
  -1  17  10       48.23      515.08    192.84 o
   1  17  10    56435.26    54305.66   1151.32 o
   3  17  10     1452.96     1450.30    290.30 o
   5  17  10    18620.44    18411.58    872.13 o
  -6  18  10     2411.71     3245.58    362.90 o
  -4  18  10    27580.35    27775.17    816.17 o
  -2  18  10     3469.16     3496.19    338.74 o
   0  18  10    32670.34    32146.99    863.14 o
   2  18  10       86.85       87.35    131.22 o
   4  18  10    50597.48    49628.11   1554.42 o
   6  18  10      223.06      -80.63    177.39 o
  -1  19  10    18302.36    19047.74    667.96 o
   1  19  10     7679.90     8086.64    444.98 o
  -4   5  11    15284.54    15689.71    533.22 o
  -2   5  11   128082.99   132261.56   2346.87 o
   0   5  11     2347.33     2419.69    209.71 o
   4   5  11     5358.30     5712.58    306.61 o
  -5   6  11    57289.44    60275.02   1315.27 o
  -3   6  11    83516.83    85311.02   1711.44 o
  -1   6  11   144849.27   145396.73   2629.83 o
   1   6  11    20128.68    20389.56    646.77 o
   5   6  11   118159.00   121443.92   2224.43 o
  -6   7  11    22695.18    23636.17    759.85 o
  -4   7  11    13655.83    13519.42    533.02 o
  -2   7  11   133528.03   136641.02   2508.23 o
   0   7  11    41630.76    41127.70   1037.51 o
   2   7  11    58060.99    57662.04   1331.91 o
   6   7  11     7173.29     7197.93    387.33 o
  -7   8  11     5007.81     5146.84    354.95 o
  -5   8  11     1401.49     1951.53    225.80 o
  -3   8  11     7620.69     8005.54    419.64 o
  -1   8  11     1624.62     1645.16    193.55 o
   1   8  11      839.49      790.25    177.40 o
   3   8  11     2689.76     2758.39    274.23 o
   7   8  11     5942.38     6486.62    387.26 o
  -8   9  11     6126.10     6583.30    419.52 o
  -6   9  11   136794.67   137122.45   2698.29 o
  -4   9  11      798.35     1096.65    193.53 o
  -2   9  11   109152.59   106343.70   2187.27 o
   0   9  11      406.39      822.46    177.39 o
   2   9  11    14132.01    13712.61    581.45 o
   4   9  11    27905.66    28322.09    889.61 o
   6   9  11     8577.09     9442.01    516.49 o
   8   9  11    27122.80    29103.66    921.62 o
  -9  10  11    29903.43    30513.59   1034.91 o
  -7  10  11     9304.60     9635.85    532.63 o
  -5  10  11    29144.81    28805.42    938.08 o
  -3  10  11    17357.04    17754.80    694.68 o
  -1  10  11   151693.97   150339.72   2900.60 o
   1  10  11    27798.45    26509.38    873.40 o
   3  10  11    66671.23    66207.06   1558.96 o
   5  10  11    10828.28    11090.69    565.03 o
   7  10  11     5957.28     5937.75    435.65 o
   9  10  11    78534.48    77717.30   1340.02 o
 -10  11  11    17409.80    17200.33    775.23 o
  -8  11  11      355.26      354.78    193.52 o
  -6  11  11    22762.96    23934.55    888.86 o
  -4  11  11     1840.45     1822.55    258.06 o
  -2  11  11      236.49      241.89    129.01 o
   0  11  11     1186.23     1354.74    241.92 o
   2  11  11     2794.84     3290.61    322.61 o
   4  11  11      454.04      290.28    161.27 o
   6  11  11    25886.95    25590.62    905.29 o
   8  11  11     1590.30     1725.72    306.44 o
  10  11  11    55450.23    52469.82   1490.80 o
 -11  12  11      951.65      919.25    290.29 o
  -9  12  11     6947.98     7341.73    532.48 o
  -7  12  11      399.96     1064.34    258.02 o
  -5  12  11      894.09     1483.70    258.04 o
  -3  12  11     1215.38     1725.67    258.04 o
  -1  12  11     9781.21     9039.13    532.66 o
   1  12  11     1421.35     1548.30    258.05 o
   3  12  11      617.84     1015.99    241.90 o
   5  12  11     2135.17     1935.49    306.45 o
   7  12  11     5672.76     6227.79    451.76 o
  11  12  11     2483.24     2419.38    354.84 o
 -12  13  11     5897.08     6179.18    516.28 o
 -10  13  11    20255.94    21613.15    936.89 o
  -8  13  11     3153.57     2903.45    371.00 o
  -6  13  11    19256.56    20353.63    856.14 o
  -4  13  11     2423.89     3080.72    338.72 o
  -2  13  11     2027.34     1919.34    306.45 o
   0  13  11     9911.92    10039.64    564.93 o
   2  13  11    18104.46    19173.81    791.51 o
   4  13  11    20171.34    20372.41    823.94 o
   6  13  11    50474.25    50280.73   1409.29 o
  12  13  11     5545.34     5662.74    500.13 o
 -11  14  11    53845.11    58404.79   1700.64 o
  -9  14  11    11953.65    13187.99    742.53 o
  -7  14  11    46768.18    48960.19   1489.53 o
  -5  14  11     1745.81     1790.24    290.31 o
  -3  14  11      453.33      790.20    258.02 o
  -1  14  11    99117.95    98645.09   2294.07 o
   1  14  11    25834.32    26540.53    985.98 o
   3  14  11    76979.45    75420.00   1883.47 o
   5  14  11     7692.71     8074.95    382.12 o
   7  14  11      636.59      806.34    274.15 o
 -10  15  11     2420.79     3000.00    419.35 o
  -8  15  11     8228.73     8471.85    613.20 o
  -6  15  11    17698.21    18039.56    872.10 o
  -4  15  11    18136.83    19510.47    888.31 o
  -2  15  11    30447.94    32207.96   1147.97 o
   0  15  11     5486.84     6163.03    500.14 o
   2  15  11    49140.07    47964.08   1018.99 o
   4  15  11      353.56      463.06    154.81 o
   6  15  11    24508.31    25374.01   1252.35 o
  -9  16  11      641.71      129.01    193.52 o
  -7  16  11     1337.04     1183.38    282.23 o
  -5  16  11      868.96      822.48    290.29 o
  -3  16  11     4435.38     4516.93    467.82 o
  -1  16  11      826.48      993.78    199.32 o
   1  16  11     2105.22     2485.50    262.31 o
   3  16  11      496.48      875.01    507.99 o
   5  16  11      993.98     1331.67    210.74 o
  -8  17  11    14355.16    14400.83    823.37 o
  -6  17  11     7430.03     8417.21    439.16 o
  -4  17  11     3182.40     3609.16    313.50 o
  -2  17  11     8989.54    10019.80    693.93 o
   0  17  11      620.06      392.60    201.58 o
   2  17  11     9363.98     9688.85    450.65 o
   4  17  11      757.86     1197.50    298.35 o
  -5  18  11      404.55      322.53    158.42 o
  -3  18  11     2414.28     2356.29    267.83 o
  -1  18  11    17175.22    17850.99    633.66 o
   1  18  11    20203.71    20168.22    673.86 o
   3  18  11    42883.79    41279.63   1407.81 o
   5  18  11    16600.28    16873.99    855.81 o
  -2   4  12     2891.11     2839.28    209.72 o
   0   4  12    50856.27    52945.63   1136.87 o
   4   4  12      110.51      467.66    129.01 o
  -3   5  12    22555.00    22787.55    663.09 o
  -1   5  12    14798.16    15059.08    517.05 o
   5   5  12     1664.21     2774.21    225.81 o
  -4   6  12       42.30      854.67    145.13 o
  -2   6  12    92733.25    95124.63   1876.06 o
   0   6  12     2329.59     2790.60    241.96 o
   6   6  12   101979.27   103313.76   2022.56 o
  -5   7  12    22086.19    22244.26    727.46 o
  -3   7  12     2009.97     2274.28    225.82 o
  -1   7  12     6709.57     6907.49    371.20 o
   1   7  12      710.59      774.11    161.27 o
   3   7  12       16.88      145.13     96.76 o
   7   7  12     5343.73     5292.26    354.97 o
  -6   8  12    93609.48    97508.03   2019.20 o
  -4   8  12   196386.98   197375.30   3558.09 o
  -2   8  12     7280.59     7811.42    419.62 o
   0   8  12    60819.86    60491.11   1412.81 o
   2   8  12    17364.30    18290.74    678.63 o
   4   8  12    67737.07    69517.91   1592.14 o
   8   8  12   117244.66   117464.91   2381.60 o
  -7   9  12    18839.32    18756.92    727.01 o
  -5   9  12    29318.63    30716.01    954.32 o
  -3   9  12     7739.63     7908.25    435.76 o
  -1   9  12     8342.19     8199.45    451.94 o
   1   9  12      783.97      935.38    225.78 o
   3   9  12      639.31     1386.92    241.90 o
   5   9  12      148.31      -32.25    112.88 o
   9   9  12    12090.24    13044.42    613.48 o
  -8  10  12     4862.20     4985.15    403.33 o
  -6  10  12    42531.70    43768.97   1230.65 o
  -4  10  12    39894.40    40931.00   1165.76 o
  -2  10  12    92993.41    91745.90   2002.62 o
   0  10  12    80616.65    76643.07   1772.56 o
   2  10  12   112752.69   113824.92   2300.32 o
   4  10  12    55011.40    54549.63   1410.77 o
   6  10  12    79575.48    77727.47   1836.34 o
   8  10  12    81691.71    81940.55   1933.56 o
  10  10  12    38106.07    38410.16    852.32 o
  -9  11  12    17208.75    19089.86    823.67 o
  -7  11  12    14306.82    14710.08    694.33 o
  -5  11  12    48001.30    47919.67   1344.60 o
  -3  11  12    28738.15    30386.38    986.47 o
  -1  11  12    30506.74    29568.15    970.51 o
   1  11  12     4499.16     4969.00    387.19 o
   3  11  12     1032.07     1096.67    241.91 o
   5  11  12      705.47      951.49    258.03 o
   7  11  12     3286.77     3710.07    387.14 o
   9  11  12       70.66      306.39    193.51 o
  11  11  12      812.23      967.62    258.03 o
 -10  12  12    15475.82    15614.23    758.91 o
  -8  12  12   201362.89   197164.45   3921.96 o
  -6  12  12    82285.98    81167.65   1982.08 o
  -4  12  12   347472.91   351268.56   6058.36 o
  -2  12  12    25775.06    25444.63    937.60 o
   0  12  12   224960.44   224839.73   4134.42 o
   2  12  12    12530.10    12528.65    629.66 o
   4  12  12    18010.09    17703.80    759.20 o
   6  12  12    41980.72    41601.94   1262.63 o
   8  12  12    15573.87    15211.40    742.81 o
  12  12  12    24361.07    26499.45   1034.12 o
 -11  13  12     4002.06     5516.85    500.07 o
  -9  13  12    22491.97    22926.14    953.24 o
  -7  13  12    22325.86    21634.54    920.96 o
  -5  13  12    41976.13    43492.94   1343.47 o
  -3  13  12    27494.23    25753.03    969.98 o
  -1  13  12     4435.16     5146.25    435.58 o
   1  13  12       34.00     -112.88    112.88 o
   3  13  12     5270.01     4969.15    419.47 o
   5  13  12     6166.94     7165.68    353.13 o
   7  13  12    12824.88    12382.36    661.90 o
  13  13  12      516.24     1032.10    306.40 o
 -12  14  12     7969.16     8487.62    613.17 o
 -10  14  12    29180.67    31116.49   1163.84 o
  -8  14  12    30981.88    30734.97   1164.08 o
  -6  14  12    40094.78    40081.36   1326.88 o
  -4  14  12    42368.59    41662.13   1343.42 o
  -2  14  12    83026.12    83513.58   2046.82 o
   0  14  12    19506.26    19546.29    872.31 o
   2  14  12   105889.67   102285.77   2343.91 o
   4  14  12     3521.37     3760.01    273.04 o
   6  14  12    80623.55    80375.12   1997.20 o
  -9  15  12     5641.03     6066.11    532.40 o
  -7  15  12     4067.86     5210.41    500.07 o
  -5  15  12    19594.79    20109.98    920.70 o
  -3  15  12    14797.85    14983.80    791.17 o
  -1  15  12     7040.13     6551.08    516.34 o
   1  15  12     2459.52     2887.14    354.84 o
   3  15  12     2764.60     2657.04    256.43 o
   5  15  12     8624.96     8862.45    459.92 o
  -8  16  12   120449.77   122444.43   2849.44 o
  -6  16  12    14850.92    16662.18    855.71 o
  -4  16  12   186474.06   185506.88   3848.01 o
  -2  16  12    14597.17    14434.18    791.14 o
   0  16  12    82459.46    80542.38   1481.01 o
   2  16  12     1531.40     1827.07    241.92 o
   4  16  12     5319.70     6203.14    365.05 o
  -7  17  12     8270.62     8236.64    439.18 o
  -5  17  12     4688.63     5300.17    742.07 o
  -3  17  12     6213.61     6916.41    399.30 o
  -1  17  12      200.40      419.28    249.95 o
   1  17  12      133.85      251.30    135.41 o
   3  17  12    16756.83    15831.62    587.96 o
   5  17  12    18126.20    17199.30    839.78 o
  -4  18  12     2413.45     2892.77    302.07 o
  -2  18  12    48916.00    50403.61   1144.08 o
   0  18  12     2444.34     2615.05    290.66 o
   2  18  12    78548.93    78802.27   2125.84 o
   4  18  12    20864.75    21014.87    953.02 o
  -2   3  13    55179.51    55639.80   1169.65 o
  -3   4  13   107753.99   108882.65   2026.94 o
  -1   4  13   121836.57   126791.86   2277.31 o
  -4   5  13    11358.95    12159.33    484.44 o
  -2   5  13    88561.52    90799.04   1793.48 o
   0   5  13      121.52      322.52    129.01 o
  -5   6  13     3065.24     3452.12    274.23 o
  -3   6  13      657.05      935.37    177.40 o
  -1   6  13     8667.19     8733.30    419.71 o
   1   6  13     4405.81     5098.50    322.69 o
   5   6  13    34633.27    35615.21    938.95 o
  -6   7  13    39027.21    39590.34   1052.50 o
  -4   7  13      442.06     1257.88    193.52 o
  -2   7  13   139276.41   141290.30   2621.34 o
   0   7  13      456.58      741.83    161.27 o
   2   7  13    30226.24    29791.21    890.01 o
   6   7  13     7702.28     8311.58    419.61 o
  -7   8  13    33614.88    33120.07   1003.15 o
  -5   8  13    71800.02    73614.63   1640.94 o
  -3   8  13    99780.68    98194.42   2037.57 o
  -1   8  13    68920.12    68101.02   1559.94 o
   1   8  13    35043.41    35809.54   1003.70 o
   3   8  13    19687.85    20523.78    743.38 o
   7   8  13    11926.88    13238.91    565.08 o
  -8   9  13    25578.39    27108.21    921.39 o
  -6   9  13    13105.84    13046.57    597.43 o
  -4   9  13     1129.33     1564.39    225.79 o
  -2   9  13    91484.00    92608.38   1986.33 o
   0   9  13     8326.72     8651.14    468.07 o
   2   9  13    25273.58    23833.04    824.62 o
   4   9  13      687.08      838.60    209.65 o
   6   9  13    19761.21    20180.53    791.71 o
   8   9  13    11537.87    12075.25    581.16 o
  -9  10  13    35269.05    37966.98   1180.91 o
  -7  10  13    11108.22    13156.24    629.56 o
  -5  10  13     6281.87     6518.83    435.66 o
  -3  10  13      341.71      935.33    193.52 o
  -1  10  13     4601.28     5404.70    387.20 o
   1  10  13    21990.16    22093.50    808.10 o
   3  10  13     8836.13     9022.35    500.34 o
   5  10  13    18188.48    17446.77    743.10 o
   7  10  13     3304.48     3000.34    354.88 o
   9  10  13     2732.19     2937.89    250.14 o
 -10  11  13       26.57      307.59    298.33 o
  -8  11  13    34683.25    34357.25   1132.30 o
  -6  11  13    13776.85    12723.38    662.00 o
  -4  11  13      484.60      580.56    193.52 o
  -2  11  13    51123.77    49720.16   1361.31 o
   0  11  13     7308.49     7342.52    484.12 o
   2  11  13    15346.13    14809.51    678.30 o
   4  11  13     3169.51     3371.32    354.88 o
   6  11  13     8482.27     8973.01    548.71 o
   8  11  13      680.40      774.09    258.03 o
  10  11  13    46068.23    46933.67   1408.50 o
 -11  12  13      631.28      483.80    274.15 o
  -7  12  13      273.43      387.03    209.64 o
  -5  12  13      575.67     1467.53    274.15 o
  -3  12  13     1173.55     1822.42    274.17 o
  -1  12  13     3976.99     4178.16    387.17 o
   1  12  13     2294.67     2338.75    322.59 o
   3  12  13       21.86       48.38    145.13 o
   5  12  13     7607.87     8213.74    516.38 o
   7  12  13    16593.72    15874.96    742.88 o
   9  12  13    24303.28    24206.76    969.56 o
 -12  13  13    29248.46    30291.21   1131.48 o
 -10  13  13     1714.20     1774.09    322.56 o
  -8  13  13    23875.97    24027.79    985.67 o
  -6  13  13      885.93      999.88    274.16 o
  -4  13  13     1289.73     1806.30    290.30 o
  -2  13  13    13529.78    13094.09    678.12 o
   0  13  13    30672.73    31403.81   1083.45 o
   2  13  13     3209.18     3516.46    371.00 o
   4  13  13    13121.50    13513.14    694.22 o
   6  13  13    11921.36    12655.82    677.99 o
   8  13  13       17.58       48.38    161.26 o
 -11  14  13    12631.09    14156.77    790.97 o
  -9  14  13     5371.84     5727.21    500.12 o
  -7  14  13     1115.09      951.51    274.17 o
  -5  14  13     1046.32     1419.20    290.29 o
  -3  14  13    15397.44    14452.03    742.79 o
  -1  14  13    34648.56    34129.25   1180.78 o
   1  14  13    54106.58    52237.00   1506.84 o
   3  14  13    50094.86    49641.55   1473.86 o
   5  14  13    46513.18    46160.23    978.77 o
   7  14  13    13299.78    13431.72    742.62 o
 -10  15  13      536.61     1322.38    338.66 o
  -8  15  13    24550.37    23041.59   1001.81 o
  -6  15  13      449.14      645.06    274.15 o
  -4  15  13       13.86      -16.13    161.26 o
  -2  15  13     2220.44     2983.85    387.09 o
   0  15  13    31789.19    31724.97   1164.22 o
   2  15  13     4974.07     5033.40    467.85 o
   4  15  13    20531.16    20008.33    627.92 o
   6  15  13     6744.93     6518.50    532.45 o
  -7  16  13    19809.75    20577.32    985.26 o
  -5  16  13    16330.77    16066.73    839.67 o
  -3  16  13    14999.03    17050.08    871.88 o
  -1  16  13     4990.47     5598.00    516.24 o
   1  16  13      636.08      873.60    197.37 o
   3  16  13      235.31      365.90    169.32 o
   5  16  13       55.96      122.70    130.76 o
  -6  17  13     8838.10     9811.72    479.25 o
  -4  17  13     1071.97     1173.77    244.98 o
  -2  17  13      929.52      982.77    233.84 o
   0  17  13    32202.40    32316.04    863.11 o
   2  17  13      542.76      838.58    216.66 o
   4  17  13    21955.47    23010.98    856.19 o
  -1  18  13    12612.41    13651.21    570.71 o
   1  18  13    12541.38    11920.54    524.68 o
  -1   3  14    17396.92    17858.91    565.67 o
   3   3  14     4846.60     5921.76    306.58 o
  -2   4  14   269200.03   266067.75   4479.98 o
   0   4  14     2859.87     2984.35    241.97 o
   4   4  14       29.48      209.64     96.76 o
  -3   5  14    18377.15    18681.77    630.27 o
  -1   5  14    12817.57    13760.51    516.83 o
   1   5  14     1016.99      887.03    161.28 o
   5   5  14    21790.66    21693.70    678.94 o
  -4   6  14    58999.43    59034.26   1363.45 o
  -2   6  14      124.10      112.88     80.63 o
   0   6  14   279162.41   281686.81   4693.67 o
   2   6  14   139414.19   135835.70   2654.13 o
   6   6  14   152565.64   156453.47   2850.86 o
  -5   7  14    32764.39    33447.01    970.89 o
  -3   7  14    43919.43    45385.55   1150.44 o
  -1   7  14      355.92      387.04    161.26 o
   1   7  14    95679.59    93729.46   1972.05 o
   3   7  14     3421.48     4113.63    322.64 o
   7   7  14     1096.77     1161.19    209.66 o
  -6   8  14    96468.86    94848.45   2035.02 o
  -4   8  14    10955.72    11494.67    532.76 o
  -2   8  14    22900.18    23342.66    792.10 o
   0   8  14     3103.51     3193.99    290.36 o
   2   8  14     5721.31     6341.33    403.39 o
   4   8  14      334.07      725.69    209.64 o
   8   8  14     2920.43     2984.11    306.48 o
  -7   9  14    20128.87    20664.19    791.67 o
  -5   9  14      263.03      580.55    177.39 o
  -3   9  14     4191.09     5130.20    371.05 o
  -1   9  14    17650.19    18320.07    710.83 o
   1   9  14    20454.05    20054.48    743.36 o
   3   9  14    84125.62    81804.16   1870.27 o
   5   9  14    12631.69    11931.82    597.40 o
   7   9  14    56255.21    55815.99   1507.66 o
   9   9  14     2014.55     1854.81    290.32 o
  -8  10  14     9420.20    10232.46    581.02 o
  -6  10  14    16226.64    14971.37    678.31 o
  -4  10  14    14006.25    13951.61    645.91 o
  -2  10  14     9771.26     9749.42    532.67 o
   0  10  14   108640.09   108066.16   2281.94 o
   2  10  14   161232.42   158241.17   3063.26 o
   4  10  14   218040.25   213505.53   3951.06 o
   6  10  14   144817.56   141990.48   2909.11 o
   8  10  14   118011.70   120496.94   2623.75 o
  10  10  14    16434.13    16849.58    553.02 o
  -9  11  14     5298.00     5678.90    451.73 o
  -7  11  14     7292.05     7616.36    516.36 o
  -5  11  14     6010.31     6631.40    467.91 o
  -3  11  14    16699.39    18283.27    759.11 o
  -1  11  14      435.23      886.96    193.52 o
   1  11  14    68383.36    68966.31   1704.27 o
   3  11  14    14718.35    14049.00    678.23 o
   5  11  14    55088.81    54117.51   1474.90 o
   7  11  14     3373.86     3419.71    387.14 o
   9  11  14     5131.44     5824.01    500.12 o
  11  11  14     6431.96     7341.20    564.71 o
 -10  12  14    13992.14    14246.05    613.50 o
  -8  12  14     7338.47     7906.65    548.62 o
  -6  12  14     3685.02     3532.71    387.15 o
  -4  12  14      304.64      403.16    225.77 o
  -2  12  14     1536.06     1935.37    274.18 o
   0  12  14     2891.78     3484.11    354.86 o
   4  12  14      169.25      241.89    161.26 o
   6  12  14    18717.95    18252.36    807.63 o
   8  12  14     5910.08     6744.03    516.29 o
  10  12  14    63723.89    64878.06   1767.04 o
 -11  13  14     2280.45     2064.49    370.96 o
  -9  13  14     9134.06     9892.64    629.39 o
  -7  13  14     1106.11     1112.79    290.29 o
  -5  13  14     1788.50     2080.56    322.57 o
  -3  13  14     2675.88     3322.71    370.98 o
  -1  13  14    13437.74    13723.44    710.39 o
   1  13  14      589.21      499.93    225.77 o
   3  13  14    24592.93    24047.54    953.50 o
   5  13  14     1705.45     1677.34    306.44 o
   7  13  14    20717.57    18399.73    856.18 o
   9  13  14     4057.63     3903.77    451.68 o
 -10  14  14    16621.57    19635.40    920.41 o
  -8  14  14    14984.98    15386.93    807.29 o
  -6  14  14      307.07      290.27    177.39 o
  -4  14  14      328.59      967.58    258.02 o
  -2  14  14      154.01      612.79    241.89 o
   0  14  14    10308.91    12169.78    677.89 o
   2  14  14    16901.39    15697.26    775.17 o
   4  14  14    76312.66    74710.98   1947.71 o
   6  14  14    29268.22    28516.04   1083.09 o
   8  14  14    93038.73    89956.06   2242.40 o
  -9  15  14      421.37      870.82    306.40 o
  -7  15  14     2710.35     2483.93    387.11 o
  -5  15  14     4616.72     4371.78    467.83 o
  -3  15  14      730.31      983.74    274.16 o
  -1  15  14      964.36     1016.01    290.29 o
   1  15  14     4892.90     5791.57    516.24 o
   3  15  14      543.11      741.82    258.03 o
   5  15  14     6181.82     6234.42    364.54 o
   7  15  14       93.59      -16.13    193.51 o
  -6  16  14     4124.78     4936.16    483.94 o
  -4  16  14      675.21      854.72    290.28 o
  -2  16  14     6732.32     6792.75    564.72 o
   0  16  14     1380.29     1854.68    354.81 o
   2  16  14    27799.24    26284.58    759.65 o
   4  16  14      264.56      435.41    241.89 o
   6  16  14    48368.92    46721.49   1505.58 o
  -5  17  14      684.23      870.84    290.28 o
  -3  17  14    18142.47    19330.95    952.82 o
  -1  17  14      435.44      332.32    158.43 o
   1  17  14    13866.48    15194.23    576.40 o
   3  17  14     2156.12     2237.75    261.56 o
   5  17  14     5439.69     5180.79    364.51 o
  -2   3  15     2175.11     2096.91    193.56 o
  -3   4  15   215589.28   215997.38   3717.82 o
  -1   4  15    20574.84    20529.85    662.77 o
  -4   5  15    38805.29    39110.61   1004.08 o
  -2   5  15     8179.59     8248.01    403.52 o
   0   5  15    44056.91    44085.57   1102.14 o
  -5   6  15     4746.88     4807.90    338.81 o
  -3   6  15     4825.56     4469.21    322.69 o
  -1   6  15     8253.12     9135.64    435.80 o
   1   6  15     1409.65     1532.20    209.67 o
  -6   7  15      484.61      338.66    161.27 o
  -4   7  15    91759.30    92498.53   1937.23 o
  -2   7  15     5100.38     5421.24    354.96 o
   0   7  15   118784.15   116837.98   2319.12 o
   2   7  15     1858.26     1725.81    225.81 o
  -7   8  15    19349.80    19822.76    759.31 o
  -5   8  15    13919.89    14048.82    613.63 o
  -3   8  15   104470.03   101662.78   2134.95 o
  -1   8  15    68907.02    66816.11   1559.15 o
   1   8  15    54808.48    53080.30   1346.06 o
   3   8  15     1237.50     1580.53    225.79 o
   5   8  15    11105.91    10832.34    581.17 o
  -8   9  15    70504.18    69199.16   1687.78 o
  -6   9  15    16623.71    16894.09    710.65 o
  -4   9  15    47999.72    47356.26   1279.90 o
  -2   9  15      405.62      628.93    177.39 o
   0   9  15     5326.79     5146.90    371.09 o
   2   9  15      885.86     1386.94    225.78 o
   4   9  15     3306.71     3145.55    338.75 o
   6   9  15     2711.82     1935.60    290.34 o
  -9  10  15      421.06      290.28    177.39 o
  -7  10  15     1285.08      870.90    241.92 o
  -5  10  15     7347.21     8020.03    500.24 o
  -3  10  15      957.31      677.35    193.53 o
  -1  10  15    22494.07    22350.63    840.37 o
   1  10  15     5004.12     5275.71    387.21 o
   3  10  15     1752.09     1999.94    306.44 o
   5  10  15    20363.58    21116.48    856.29 o
   7  10  15      894.51      645.09    241.91 o
   9  10  15    19035.29    19286.14    856.08 o
 -10  11  15      292.29      419.28    241.89 o
  -8  11  15    34557.82    35502.15   1164.54 o
  -6  11  15    12510.93    12301.63    645.75 o
  -4  11  15    11095.34    11557.85    613.41 o
  -2  11  15     8805.89     8924.91    532.59 o
   0  11  15      659.43      870.85    225.78 o
   2  11  15    15410.74    15519.20    710.56 o
   4  11  15     1367.15      596.73    225.79 o
   6  11  15      801.42      645.08    241.90 o
   8  11  15     5307.55     5501.44    467.86 o
  10  11  15     3411.35     3742.27    419.39 o
  -9  12  15    35764.01    38866.34   1277.75 o
  -7  12  15     4327.98     4355.60    419.43 o
  -5  12  15     1081.29      725.73    225.78 o
  -3  12  15    28896.43    28600.58   1034.73 o
  -1  12  15    41611.03    43412.53   1311.12 o
   1  12  15    33338.57    33028.45   1132.22 o
   3  12  15    17924.47    16248.70    775.29 o
   5  12  15      373.50      209.64    161.26 o
   7  12  15    12394.71    12462.42    678.01 o
   9  12  15    20802.13    21177.79    920.77 o
  11  12  15    30354.41    32557.86   1212.43 o
 -10  13  15     1130.19      838.62    274.16 o
  -8  13  15     9146.25     9586.04    613.25 o
  -6  13  15      141.70       32.25    161.26 o
  -4  13  15      298.13      628.92    225.77 o
  -2  13  15      186.05      258.02    161.26 o
   0  13  15    14651.84    14128.33    726.60 o
   2  13  15     4170.98     3855.49    403.29 o
   4  13  15    71013.88    69864.22   1833.41 o
   6  13  15     4344.22     4710.49    451.69 o
   8  13  15    55366.65    54480.76   1603.80 o
  10  13  15      609.28      225.77    209.65 o
  -9  14  15      435.89      822.45    274.15 o
  -7  14  15    10778.61    10184.46    645.61 o
  -5  14  15     2938.27     3113.06    370.99 o
  -3  14  15     3634.16     4516.63    451.66 o
  -1  14  15    11210.67    12364.26    710.22 o
   1  14  15     1056.93     1386.95    306.42 o
   3  14  15     7049.21     7018.95    532.47 o
   5  14  15     7306.42     7809.70    564.75 o
   7  14  15     4653.26     4404.05    451.70 o
   9  14  15    10079.06    11152.07    693.98 o
  -8  15  15        6.07      161.26    209.64 o
  -6  15  15    10523.57    11104.13    694.01 o
  -4  15  15    14155.61    14917.74    807.24 o
  -2  15  15    25744.16    25291.16   1050.43 o
   0  15  15    29609.90    30488.69   1147.77 o
   2  15  15     5901.29     6163.11    516.28 o
   4  15  15    20937.60    21377.72    668.14 o
   6  15  15      584.60      757.95    290.28 o
   8  15  15     3554.31     3726.14    451.65 o
  -5  16  15     6939.98     9148.49    645.40 o
  -3  16  15       19.12      258.01    209.64 o
  -1  16  15     8577.10     8633.39    629.35 o
   1  16  15    29073.48    27608.55   1131.50 o
   3  16  15    16003.92    14629.27    559.46 o
   5  16  15    15230.72    14385.84    807.29 o
  -2  17  15       77.95      467.65    241.89 o
   0  17  15    29507.67    29589.06   1050.67 o
   2  17  15       51.11      388.06    209.64 o
  -1   3  16    18732.50    18245.53    597.95 o
  -2   4  16     5809.59     6083.41    338.86 o
   0   4  16   160047.45   160374.47   2889.33 o
  -3   5  16    48815.71    48599.95   1183.39 o
  -1   5  16    19492.45    19715.86    662.58 o
   1   5  16    64331.59    64326.95   1461.61 o
  -4   6  16    16298.31    16153.06    613.82 o
  -2   6  16    34148.14    34278.63    971.07 o
   0   6  16     1005.22      887.02    177.40 o
   2   6  16    15157.80    15586.56    629.92 o
  -5   7  16    43042.76    44016.57   1166.00 o
  -3   7  16     1723.54     2064.47    225.80 o
  -1   7  16    25545.48    26548.96    840.77 o
   1   7  16     2087.84     1983.91    241.94 o
   3   7  16     2770.62     3984.21    338.74 o
  -6   8  16      467.79      274.15    129.01 o
  -4   8  16    75716.41    74483.52   1721.97 o
  -2   8  16     3116.46     3258.44    306.49 o
   0   8  16    75633.65    76027.27   1738.60 o
   2   8  16    28108.71    28736.24    937.93 o
   4   8  16    83588.09    82652.55   1902.11 o
  -7   9  16     6386.85     7083.35    484.06 o
  -5   9  16    36226.16    36568.09   1116.46 o
  -3   9  16     1239.20     1306.35    209.66 o
  -1   9  16     8275.52     8343.79    484.17 o
   1   9  16     6861.06     6728.98    451.83 o
   3   9  16     1487.71     1128.97    225.79 o
   5   9  16      350.59      548.30    225.77 o
   7   9  16     4742.35     4839.83    451.72 o
  -8  10  16    33748.90    34351.98   1115.95 o
  -6  10  16   165704.05   165398.19   3272.94 o
  -4  10  16    63385.42    64150.47   1622.01 o
  -2  10  16   137717.64   135895.23   2776.71 o
   0  10  16      602.13      516.06    177.39 o
   2  10  16    62428.01    61377.73   1589.59 o
   4  10  16    10806.61    12219.46    645.68 o
   6  10  16    30428.78    30577.41   1099.56 o
   8  10  16     5859.42     5969.61    484.02 o
  10  10  16    45492.63    45600.64   1440.70 o
  -9  11  16    20913.23    20580.50    872.33 o
  -7  11  16     5142.24     6195.08    483.99 o
  -5  11  16    73860.48    76044.48   1866.62 o
  -3  11  16    34377.49    34082.97   1116.15 o
  -1  11  16    64018.92    60469.07   1622.02 o
   1  11  16    14320.84    14354.69    694.32 o
   3  11  16     1815.96     1645.11    290.31 o
   5  11  16       66.78      806.30    241.89 o
   7  11  16     7355.09     7519.43    548.63 o
   9  11  16      522.97      661.19    306.40 o
  11  11  16     3970.56     3952.12    467.80 o
 -10  12  16     3972.09     3655.33    427.47 o
  -8  12  16    36681.76    37785.72   1261.68 o
  -6  12  16    14487.52    14612.04    742.71 o
  -4  12  16    42943.09    41647.59   1311.10 o
  -2  12  16    18508.65    17896.76    807.62 o
   0  12  16    77490.13    78034.59   1932.19 o
   2  12  16    16079.16    16471.82    775.14 o
   4  12  16    59563.20    60527.29   1637.19 o
   6  12  16     8326.41     8504.39    580.95 o
   8  12  16    42098.05    41298.25   1359.35 o
  10  12  16     5261.49     4710.77    500.12 o
  -9  13  16    44343.18    42936.52   1408.02 o
  -7  13  16    28284.97    26977.37   1050.65 o
  -5  13  16    50471.48    52130.89   1554.70 o
  -3  13  16    16255.93    15890.01    791.27 o
  -1  13  16     2578.38     2516.19    338.72 o
   1  13  16      453.95      870.83    258.02 o
   3  13  16    14341.19    13417.10    726.56 o
   5  13  16     5138.04     5210.92    467.85 o
   7  13  16    21528.82    23456.67    985.44 o
   9  13  16       97.33      -80.63    177.39 o
  -8  14  16    16273.74    15840.35    823.50 o
  -6  14  16   152670.50   150656.28   3265.55 o
  -4  14  16    13459.52    13722.39    758.77 o
  -2  14  16   148406.94   148866.38   3183.70 o
   0  14  16     7258.18     6292.94    516.34 o
   2  14  16    38346.60    38924.18   1326.59 o
   4  14  16    11299.62    11944.40    710.21 o
   6  14  16     3405.49     3629.33    419.39 o
   8  14  16    10990.18    11233.60    710.17 o
  -7  15  16     4447.65     5436.36    500.08 o
  -5  15  16    26172.60    24919.14   1066.58 o
  -3  15  16    20517.63    20999.02    953.03 o
  -1  15  16     7337.37     7277.17    564.75 o
   1  15  16     5706.59     5646.71    516.27 o
   3  15  16     2051.37     2338.64    354.83 o
   5  15  16      440.37      548.30    274.15 o
   7  15  16    24830.33    24140.26   1050.28 o
  -4  16  16    50124.71    51276.98   1635.29 o
  -2  16  16     4523.33     4016.81    451.69 o
   0  16  16    57658.84    58243.91   1749.75 o
   2  16  16     1348.42     1757.91    354.81 o
   4  16  16    61443.36    61266.24   1248.89 o
  -1   4  17     1718.05     1999.98    225.80 o
  -2   5  17     8395.31     9119.15    451.92 o
   0   5  17    58192.05    58524.64   1379.15 o
  -3   6  17    67771.02    67154.39   1526.24 o
  -1   6  17   101775.55   100212.24   2053.13 o
   1   6  17    39021.63    37416.89   1068.59 o
  -4   7  17    27568.60    27940.48    889.31 o
  -2   7  17     6413.44     5566.98    387.27 o
   0   7  17     5196.67     5195.24    371.09 o
   2   7  17    13353.68    13596.08    613.60 o
   4   7  17    25418.03    26738.36    921.45 o
  -5   8  17     4579.04     4339.72    354.92 o
  -3   8  17    17182.85    16572.51    678.41 o
  -1   8  17     9956.99    10249.88    532.67 o
   1   8  17      230.97      806.31    193.51 o
   3   8  17     7589.89     6632.57    451.85 o
   5   8  17     2711.54     3532.46    354.86 o
  -6   9  17    28572.02    28519.35    970.05 o
  -4   9  17     9751.18    10023.21    548.77 o
  -2   9  17      493.66      564.43    177.39 o
   0   9  17    51867.82    49685.28   1361.24 o
   2   9  17     9930.11    10071.97    548.79 o
   4   9  17    17559.48    17218.15    775.30 o
   6   9  17      642.31      854.72    241.90 o
   8   9  17     5810.24     6744.03    532.42 o
  -7  10  17     2205.98     2306.44    322.58 o
  -5  10  17    30434.52    28846.75   1018.69 o
  -3  10  17    10434.09    11218.13    597.22 o
  -1  10  17    43761.42    42387.70   1262.89 o
   1  10  17     1746.54     1322.53    258.06 o
   3  10  17    22014.86    20682.54    856.39 o
   5  10  17    27073.40    26073.93    986.06 o
   7  10  17     1693.31     2467.62    354.82 o
   9  10  17    47082.09    47889.92   1489.48 o
 -10  11  17     8194.68     8342.68    629.33 o
  -8  11  17      341.03      709.56    241.89 o
  -6  11  17      642.52     1419.15    290.28 o
  -4  11  17    22138.37    21666.97    888.65 o
  -2  11  17    20715.20    18692.15    823.94 o
   0  11  17    10843.82    11234.53    613.38 o
   2  11  17     8267.37     8278.67    548.68 o
   4  11  17     1734.68     1790.24    322.57 o
   6  11  17     2421.63     2145.19    338.71 o
   8  11  17    35920.29    35406.26   1245.45 o
  10  11  17     3765.81     3903.66    467.79 o
 -11  12  17    10036.75    11232.65    726.25 o
  -9  12  17     5856.57     6405.04    516.27 o
  -7  12  17      693.34      612.82    258.03 o
  -5  12  17     5068.03     4468.79    435.59 o
  -3  12  17     7497.99     7680.89    532.50 o
  -1  12  17      230.90      451.53    193.51 o
   1  12  17    23258.77    22993.73    937.20 o
   3  12  17     2707.79     2758.17    354.85 o
   5  12  17    34130.66    33898.25   1196.79 o
   7  12  17    10226.84    10878.13    661.73 o
   9  12  17    14684.79    15725.49    807.26 o
  11  12  17     8972.92     9053.13    661.64 o
 -10  13  17    34878.64    35592.35   1309.85 o
  -8  13  17     7002.31     7696.43    564.73 o
  -6  13  17    15156.12    16727.40    823.45 o
  -4  13  17     2325.47     2274.19    338.71 o
  -2  13  17     1728.60     2693.41    354.82 o
   0  13  17    17586.96    18944.03    855.95 o
   2  13  17    23538.94    23138.47    969.49 o
   4  13  17     6739.25     6292.65    532.46 o
   6  13  17     6323.26     5404.99    500.16 o
   8  13  17      292.86      387.03    225.77 o
  10  13  17      222.67      274.14    241.89 o
  -7  14  17    14880.83    14950.56    807.27 o
  -5  14  17      390.60      274.15    209.64 o
  -3  14  17    23442.11    22797.85    985.59 o
  -1  14  17     1649.47     1757.96    322.56 o
   1  14  17     7094.60     6373.48    532.47 o
   3  14  17      648.90      693.45    258.03 o
   5  14  17    11736.84    11315.13    710.22 o
   7  14  17     2082.75     2161.23    387.09 o
  -6  15  17     1563.34     1661.17    354.81 o
  -4  15  17     2953.93     3242.07    419.37 o
  -2  15  17    29372.82    30389.41   1163.85 o
   0  15  17    14659.91    14449.98    807.26 o
   2  15  17    36850.64    37637.91   1326.30 o
   4  15  17      280.63      580.54    290.27 o
   6  15  17     1285.26      999.91    322.55 o
  -3  16  17    17936.89    19136.70    952.80 o
  -1  16  17     4280.87     4565.19    483.94 o
   1  16  17    17317.60    17569.44    904.31 o
   3  16  17    13118.17    12107.79    519.28 o
  -1   3  18     1482.76     1161.24    193.54 o
  -2   4  18   116493.27   115684.82   2235.69 o
   0   4  18    11005.77    12172.83    516.62 o
  -3   5  18     3096.49     2661.59    258.09 o
  -1   5  18    72845.70    70423.37   1592.04 o
   1   5  18     1919.81     1112.90    209.68 o
   0   6  18    33881.52    33169.80    987.00 o
   2   6  18    24356.97    24327.99    840.57 o
  -3   7  18    21206.26    21781.89    775.62 o
  -1   7  18     1190.38      709.62    177.40 o
   1   7  18     1158.93     1161.19    209.66 o
   3   7  18    17733.88    17881.70    743.05 o
  -4   8  18      739.44      967.62    209.65 o
  -2   8  18    77738.30    73520.08   1754.35 o
   0   8  18    45351.23    42933.70   1230.84 o
   2   8  18   240570.06   237699.36   4303.52 o
   4   8  18    99261.77    99042.36   2229.51 o
   6   8  18   158619.11   158123.89   3222.01 o
  -5   9  18    26028.89    27073.78    953.64 o
  -3   9  18     1210.22      709.62    209.66 o
  -1   9  18    83330.81    81297.70   1917.48 o
   1   9  18    13945.31    12788.15    645.87 o
   3   9  18    72948.43    71799.45   1785.65 o
   5   9  18     4048.43     4678.19    435.56 o
   7   9  18     3663.25     3564.95    403.27 o
   9   9  18      426.82      145.14    193.52 o
  -6  10  18      198.37      338.65    177.39 o
  -4  10  18    27675.59    28467.20   1002.25 o
  -2  10  18     3664.31     3242.36    354.89 o
   0  10  18      564.95      645.07    209.65 o
   2  10  18    28063.96    28727.85   1018.49 o
   4  10  18      130.16      177.39    177.39 o
   6  10  18     9227.63     9667.11    613.27 o
   8  10  18     5238.65     5936.94    516.26 o
  10  10  18      520.80      548.30    290.28 o
  -7  11  18     2122.56     1741.90    322.57 o
  -5  11  18     1318.36      677.36    241.91 o
  -3  11  18     5269.76     4856.11    419.46 o
  -1  11  18     1587.70     1225.74    258.05 o
   1  11  18     1111.97     1128.92    241.91 o
   3  11  18      777.29      241.90    161.27 o
   5  11  18    16998.87    17053.75    807.47 o
   7  11  18      464.46      -64.51    161.26 o
   9  11  18    26698.87    25033.80   1066.64 o
  11  11  18     2029.99     2499.91    419.34 o
 -10  12  18    38150.63    39856.11   1374.91 o
  -8  12  18      190.38      -32.25    161.26 o
  -6  12  18    17369.47    17376.58    839.76 o
  -4  12  18      656.97     1064.36    274.15 o
  -2  12  18    34767.18    33043.23   1164.52 o
   0  12  18    19895.52    19093.38    856.13 o
   4  12  18    47297.89    45770.46   1440.95 o
   6  12  18   110648.18   106385.12   2538.79 o
   8  12  18    10951.72    10830.16    694.03 o
  10  12  18    23609.53    24202.45   1050.17 o
  -9  13  18     2108.95     1919.30    354.83 o
  -7  13  18    13107.65    12866.04    726.44 o
  -5  13  18     6918.72     7341.46    548.59 o
  -3  13  18      295.96      709.55    258.02 o
  -1  13  18    19415.42    21482.41    920.67 o
   1  13  18    14567.47    14918.54    774.99 o
   3  13  18    15109.73    14192.53    775.02 o
   5  13  18    22995.05    23394.63   1001.70 o
   7  13  18     1988.65     2096.70    370.95 o
   9  13  18      637.98      757.95    306.41 o
  -6  14  18      420.06      903.08    306.40 o
  -4  14  18    18952.16    20253.16    936.75 o
  -2  14  18       68.70      161.26    161.26 o
   0  14  18    13180.29    13657.32    758.74 o
   2  14  18      553.05      580.56    258.03 o
   4  14  18     9098.54     9134.02    645.51 o
   6  14  18     2066.35     2112.84    370.96 o
  -5  15  18      663.52      419.29    225.77 o
  -3  15  18      387.99      225.77    193.52 o
  -1  15  18     9656.19     9311.91    645.54 o
   1  15  18      307.37      225.77    209.64 o
   3  15  18    20582.36    21418.48    985.31 o
   5  15  18     3370.30     2726.01    419.39 o
   0   3  19      712.67      628.95    161.27 o
  -1   4  19    36854.52    35186.81    987.30 o
   1   4  19     3315.37     3097.19    290.36 o
  -2   5  19    28706.61    28040.73    873.24 o
   0   5  19    32332.27    30785.22    938.28 o
   2   5  19    84743.39    85067.89   1886.06 o
  -3   6  19    15311.00    15858.67    629.82 o
  -1   6  19    75330.92    75886.13   1705.49 o
   1   6  19     8564.68     7424.02    451.90 o
   3   6  19      783.95      548.32    193.52 o
  -4   7  19    18757.93    19546.08    743.07 o
  -2   7  19     6517.20     6631.78    419.53 o
   0   7  19     2558.60     2580.76    274.21 o
   2   7  19     3325.38     3161.65    338.75 o
   4   7  19     1025.80     1177.30    241.91 o
  -5   8  19    11417.59    11315.77    581.12 o
  -3   8  19    39381.45    39844.54   1165.23 o
  -1   8  19     7242.52     7164.67    467.96 o
   1   8  19    30739.71    30823.08   1018.81 o
   3   8  19     8183.69     7794.61    516.41 o
   5   8  19     2614.50     2467.83    338.72 o
  -4   9  19     1029.32      693.47    225.78 o
  -2   9  19     2620.91     2854.95    322.59 o
   0   9  19      216.47      451.53    209.64 o
   2   9  19     9428.73     9328.65    564.88 o
   4   9  19     4836.73     4759.16    435.58 o
   6   9  19     9785.19     8763.77    597.16 o
   8   9  19     2619.29     2612.97    403.24 o
  -9  10  19      667.54      709.58    290.28 o
  -5  10  19     6138.95     6114.93    467.90 o
  -3  10  19    21118.33    21325.45    856.25 o
  -1  10  19     6518.65     7131.73    500.19 o
   1  10  19    25621.76    24970.76    969.74 o
   3  10  19      154.85      209.64    161.26 o
   5  10  19     1096.80      354.80    193.53 o
   7  10  19    38909.33    38197.96   1310.48 o
   9  10  19    12030.51    12138.66    742.52 o
 -10  11  19    20704.63    21321.69    985.32 o
  -6  11  19    25270.94    26647.83   1001.92 o
  -4  11  19    12638.98    13624.87    694.16 o
  -2  11  19      287.94      145.14    161.26 o
   0  11  19     2182.27     1580.63    290.32 o
   2  11  19    14430.09    13998.48    726.56 o
   4  11  19    16953.18    16891.99    823.61 o
   6  11  19    41587.32    40535.92   1359.29 o
   8  11  19     7969.96     7035.48    580.91 o
  10  11  19    14595.95    15967.25    855.68 o
  -7  12  19     2594.37     1983.90    338.71 o
  -5  12  19     2039.27     2290.26    354.83 o
  -3  12  19    24964.25    23576.98    969.58 o
  -1  12  19     1457.75     1790.19    306.43 o
   1  12  19    26746.91    26894.11   1050.55 o
   3  12  19     9539.84     9505.74    629.41 o
   5  12  19      455.00      612.81    274.15 o
   7  12  19    25513.68    26129.94   1066.53 o
   9  12  19     4614.97     5484.83    532.35 o
  -8  13  19     1374.03     1516.00    322.55 o
  -6  13  19      963.67      709.59    274.16 o
  -4  13  19    19277.78    19801.63    904.48 o
  -2  13  19    16047.73    17116.13    839.66 o
   0  13  19    26112.82    26277.50   1050.45 o
   2  13  19     6054.11     6969.86    548.55 o
   4  13  19     4837.40     4984.87    483.97 o
   6  13  19      395.46      338.65    209.64 o
   8  13  19       68.80      564.41    290.27 o
  -5  14  19     5905.79     5275.67    500.14 o
  -3  14  19     4404.54     4274.88    451.69 o
  -1  14  19      551.92      306.40    193.52 o
   1  14  19    17444.95    16391.05    855.89 o
   3  14  19      133.47      499.91    258.02 o
   5  14  19       22.92      483.78    274.14 o
  -2  15  19     2110.27     1903.17    354.83 o
   0  15  19     5003.13     4517.06    483.97 o
   2  15  19    19100.26    19461.51    936.74 o
   0   4  20    31013.51    30795.75    938.11 o
  -1   5  20    10446.51    12445.40    548.82 o
   1   5  20     2168.53     2629.05    290.33 o
  -2   6  20    92958.20    87587.26   1968.07 o
   0   6  20      509.55       16.13     96.76 o
   2   6  20    90205.34    86735.85   2000.10 o
  -3   7  20     2163.73     2645.16    290.32 o
  -1   7  20    39786.16    40364.69   1165.30 o
   1   7  20      138.38      564.41    225.76 o
   3   7  20    15416.96    15970.80    742.83 o
   5   7  20     9972.05    10894.62    629.47 o
  -4   8  20    54942.94    53959.69   1442.17 o
  -2   8  20     3171.54     3290.61    338.74 o
   0   8  20    25674.60    24907.44    921.30 o
   2   8  20     1768.54     1870.89    290.31 o
   4   8  20    41208.06    40801.32   1294.77 o
   6   8  20     4108.32     3807.05    403.29 o
  -5   9  20    17247.05    18087.77    775.19 o
  -3   9  20    98604.00    97359.45   2211.98 o
  -1   9  20     5000.63     5469.07    435.59 o
   1   9  20    28363.38    27401.72   1018.47 o
   3   9  20      239.64      274.15    177.39 o
   5   9  20      645.51      741.83    274.15 o
   7   9  20      671.12     1177.25    290.28 o
   9   9  20      683.93     1064.37    322.53 o
  -4  10  20     7631.01     7454.99    516.36 o
  -2  10  20    27888.70    26008.90    986.04 o
   0  10  20     8261.36     7310.24    516.40 o
   2  10  20    59181.77    56663.36   1604.60 o
   4  10  20      426.38       96.76    161.26 o
   6  10  20    47819.46    46045.79   1457.15 o
   8  10  20     1607.20     1548.29    354.82 o
  10  10  20    29321.61    29725.66   1179.97 o
  -9  11  20     5826.55     6679.24    596.94 o
  -5  11  20    14438.96    14385.41    726.54 o
  -3  11  20    28620.76    28466.13   1066.87 o
  -1  11  20        0.98      354.77    193.51 o
   1  11  20      173.40      483.78    225.77 o
   3  11  20     3425.56     3984.23    419.39 o
   5  11  20     6656.55     6405.51    548.58 o
   7  11  20     1384.50     1322.47    338.68 o
   9  11  20       74.40      612.79    306.39 o
  -6  12  20     6886.64     6647.58    532.45 o
  -4  12  20    35720.40    34805.08   1213.00 o
  -2  12  20     6809.37     6389.45    516.32 o
   0  12  20    41885.26    42672.35   1375.48 o
   2  12  20     2002.87     2274.12    354.83 o
   4  12  20    18382.53    17943.00    872.12 o
   6  12  20     1261.12     1386.96    322.55 o
   8  12  20    20856.55    19738.88    953.02 o
  -7  13  20    35480.55    37243.46   1293.74 o
  -5  13  20    17135.66    15809.12    807.41 o
  -3  13  20    45408.44    44202.86   1440.52 o
  -1  13  20    32941.36    33583.86   1228.87 o
   1  13  20     8919.88     8391.58    597.09 o
   3  13  20     5223.58     5033.41    483.98 o
   5  13  20     8129.61     8310.28    629.32 o
   7  13  20      373.64      370.91    225.77 o
  -4  14  20    12935.48    13204.66    758.70 o
  -2  14  20    19822.06    20254.19    952.95 o
   0  14  20      251.03      209.64    193.51 o
   2  14  20    34203.30    35623.36   1293.63 o
   4  14  20      382.39      112.88    209.64 o
   1   4  21    16811.98    17814.79    710.65 o
   0   5  21      756.71      370.92    145.14 o
   2   5  21    42165.48    42235.34   1230.31 o
  -1   6  21    60666.34    57999.98   1491.75 o
   1   6  21    11924.29    13285.97    645.73 o
   3   6  21    13166.98    12883.69    645.80 o
  -2   7  21     6085.22     5727.78    419.50 o
   0   7  21     5604.72     5501.68    419.48 o
   2   7  21     2830.40     3629.23    370.99 o
   4   7  21      547.79      870.84    241.90 o
   6   7  21      253.44      370.90    193.51 o
  -3   8  21    18268.26    18655.03    775.27 o
  -1   8  21     3004.85     3129.24    338.73 o
   1   8  21    25504.38    23871.30    921.24 o
   3   8  21     2937.70     3242.13    370.99 o
   5   8  21    11150.40    11363.47    661.79 o
   7   8  21    20219.55    20433.89    920.74 o
  -4   9  21    28492.41    28256.43   1018.40 o
  -2   9  21     1689.77     1870.87    290.31 o
   0   9  21    12691.41    13157.00    694.17 o
   2   9  21     5086.45     6614.50    500.12 o
   4   9  21     1127.75      677.35    225.78 o
   6   9  21    20059.69    17671.36    872.26 o
   8   9  21    11836.81    12671.12    742.51 o
  -9  10  21    10029.28    10345.04    710.11 o
  -5  10  21    11422.30    11347.27    645.65 o
  -3  10  21    11970.59    13317.27    694.11 o
  -1  10  21     9059.16     9134.25    580.98 o
   1  10  21    13169.88    12220.93    694.19 o
   3  10  21     1442.01     1693.42    306.43 o
   5  10  21      754.65      935.36    258.03 o
   7  10  21    13912.37    14319.96    791.07 o
   9  10  21    13141.80    14270.38    823.29 o
  -4  11  21      747.90      548.31    241.90 o
  -2  11  21     1915.26     3483.74    387.08 o
   0  11  21     5713.21     5904.88    500.14 o
   2  11  21    22027.43    20840.54    937.02 o
   4  11  21     5629.08     5324.01    500.13 o
   6  11  21    11498.18    13510.02    758.63 o
   8  11  21      531.90      967.59    322.53 o
  -5  12  21     3093.98     3596.97    403.25 o
  -3  12  21    10361.57    10167.91    645.58 o
  -1  12  21     8671.87     8714.17    613.22 o
   1  12  21     3660.41     3371.32    403.27 o
   3  12  21    20246.56    19189.27    920.70 o
   5  12  21      988.03      564.45    241.91 o
   7  12  21    26335.83    26082.18   1115.04 o
  -4  13  21    23379.40    23668.89   1017.84 o
  -2  13  21    16969.93    17552.91    871.99 o
   0  13  21    35768.43    34965.29   1277.64 o
   2  13  21     7780.95     7406.43    580.90 o
   4  13  21     1882.78     1903.14    370.95 o
  -1  14  21     2540.59     2403.24    370.97 o
   1  14  21      399.73      822.44    306.40 o
   2   4  22      694.76     1451.42    274.16 o
   1   5  22     6243.88     5937.64    451.78 o
   3   5  22      147.61      129.01    145.13 o
   0   6  22    77139.58    75042.84   1818.43 o
   2   6  22    12068.86    12349.43    629.58 o
   4   6  22   136360.48   135216.77   2871.74 o
  -1   7  22      186.94      451.53    209.64 o
   1   7  22    27003.96    24811.59    937.51 o
   3   7  22      332.07      129.01    177.39 o
   5   7  22     7043.38     7148.05    532.47 o
  -2   8  22    18083.58    16764.62    759.09 o
   0   8  22    38974.86    36841.82   1197.32 o
   2   8  22      276.82      516.04    225.77 o
   4   8  22    86543.76    85346.52   2111.73 o
   6   8  22      789.68      999.87    274.16 o
   8   8  22    32651.39    32483.62   1228.85 o
  -3   9  22     1118.37     1209.55    274.17 o
  -1   9  22     6435.89     6792.69    500.17 o
   1   9  22      142.54      387.02    193.51 o
   3   9  22      452.81      145.14    177.39 o
   5   9  22     3508.05     3080.94    403.26 o
   7   9  22     8753.78     8633.52    613.22 o
   9   9  22     1679.22     1709.57    370.94 o
  -8  10  22    22632.27    21971.16   1017.78 o
  -4  10  22    52854.16    54030.69   1538.64 o
  -2  10  22     1810.09     2209.57    322.57 o
   0  10  22   127613.95   122880.88   2737.93 o
   2  10  22    17095.42    16875.53    823.59 o
   4  10  22   152134.56   147667.56   3216.55 o
   6  10  22     6317.06     5985.78    516.29 o
   8  10  22    70578.97    67221.25   1929.87 o
  -5  11  22     2474.23     2306.46    354.84 o
  -3  11  22     8807.43     9327.47    613.22 o
  -1  11  22     2503.81     2741.96    354.84 o
   1  11  22    19187.88    18541.74    872.17 o
   3  11  22     9188.24     9876.45    661.66 o
   5  11  22     1719.34     1822.47    354.82 o
   7  11  22     2156.88     2467.68    370.96 o
  -4  12  22      200.85       64.50    177.39 o
  -2  12  22    41904.05    39513.21   1343.00 o
   0  12  22    20436.93    18494.80    888.40 o
   2  12  22     4113.91     5016.81    483.94 o
   4  12  22    41638.87    43135.96   1456.20 o
  -1  13  22      966.99     1515.95    322.54 o
   1  13  22     1204.27     1370.83    322.55 o
   2   3  23    39782.29    39809.74   1181.35 o
   3   4  23      215.18      451.53    225.77 o
   2   5  23    12851.43    12899.01    661.90 o
   4   5  23       85.76      -16.13    145.13 o
   1   6  23    12475.51    13189.06    661.87 o
   3   6  23     7437.19     7971.26    548.63 o
   5   6  23     7504.09     8632.81    580.90 o
   0   7  23      138.18      419.28    225.76 o
   2   7  23    15063.74    14628.80    726.60 o
   4   7  23    18233.10    18266.42    839.84 o
   6   7  23    20291.56    19238.31    904.57 o
  -7   8  23     8029.68     8148.90    597.05 o
  -1   8  23     7883.26     8036.02    532.51 o
   1   8  23      227.39      354.78    177.39 o
   3   8  23      633.24     1145.00    274.15 o
   5   8  23     7256.26     7390.08    564.74 o
   7   8  23     1693.09     1435.40    306.43 o
  -8   9  23     8718.77     9908.22    661.62 o
  -2   9  23     7102.72     7115.70    516.33 o
   0   9  23     9262.30     9505.47    580.98 o
   2   9  23      717.02      822.47    258.03 o
   4   9  23     3660.36     3839.11    435.53 o
   6   9  23      618.78     1193.37    290.28 o
   8   9  23      263.98      290.27    209.64 o
  -3  10  23    10390.88    10571.42    629.44 o
  -1  10  23    39609.45    39766.51   1294.27 o
   1  10  23     3652.26     3581.01    403.27 o
   3  10  23    15116.78    15290.10    807.29 o
   5  10  23     8533.72     9004.46    629.34 o
   7  10  23     3300.77     3274.41    419.38 o
  -4  11  23     4067.62     5274.88    467.80 o
  -2  11  23     2026.97     2064.45    338.70 o
   0  11  23     6136.39     5937.28    500.15 o
   2  11  23     2407.27     2629.03    387.10 o
   4  11  23      114.35      129.01    193.51 o
  -3  12  23       80.69       80.63    193.51 o
  -1  12  23      674.40      709.58    274.15 o
   1  12  23     3848.86     4403.72    467.79 o
   3  12  23      548.85      338.66    209.65 o
   2   4  24      480.43      564.43    209.64 o
   3   5  24     2160.15     1999.97    322.58 o
   5   5  24      287.35      757.93    258.02 o
   2   6  24    40612.99    39660.18   1262.14 o
   4   6  24    14454.33    14417.83    742.69 o
   6   6  24    27714.09    28058.58   1099.07 o
   1   7  24      255.25      596.67    258.02 o
   3   7  24     1802.16     1290.26    274.18 o
   5   7  24      100.72       16.13    145.13 o
   7   7  24      659.52      628.94    274.15 o
   0   8  24    40253.58    40093.42   1278.20 o
   2   8  24     8464.52     9456.38    613.21 o
   4   8  24    55611.23    52308.20   1571.35 o
   6   8  24     5653.43     6275.84    532.40 o
   8   8  24    20823.02    22113.21   1001.47 o
  -7   9  24     9381.56     9117.97    645.52 o
  -1   9  24     2386.91     2758.06    370.97 o
   1   9  24      313.34      241.89    177.39 o
   3   9  24      133.54      354.77    209.64 o
   5   9  24      140.63       64.50    177.39 o
   7   9  24     1658.34     1661.18    338.69 o
  -2  10  24     9161.52     9246.98    597.10 o
   0  10  24     8443.83     8665.53    597.07 o
   2  10  24    14867.80    16516.65    839.56 o
   4  10  24    25531.77    23802.32   1050.34 o
  -3  11  24    19620.26    19526.86    904.47 o
  -1  11  24    26752.19    26131.65   1050.44 o
   1  11  24     6533.54     6421.46    548.57 o
   3  11  24       10.40      129.01    193.51 o
   3   4  25      107.47      145.13    177.39 o
   2   5  25       79.83      274.14    177.39 o
   4   5  25    16748.71    16648.87    807.41 o
  -5   6  25     5717.40     5727.36    516.27 o
   1   6  25     1389.66     1757.92    322.55 o
   3   6  25     4991.07     5049.48    467.84 o
   5   6  25      766.68     1064.37    290.28 o
  -6   7  25     7505.98     6970.60    564.75 o
   2   7  25     5668.54     6308.15    500.13 o
   4   7  25    29191.38    30162.67   1131.50 o
   6   7  25     1149.30      983.77    306.42 o
   1   8  25    27882.56    27120.89   1050.57 o
   3   8  25     2804.76     2548.47    370.98 o
   5   8  25     1227.50     1145.05    306.42 o
   0   9  25     1074.55     1096.65    290.29 o
   2   9  25     3049.13     3129.19    403.25 o
   4   9  25      249.58      612.79    290.27 o
  -1  10  25     2754.28     3387.18    403.24 o
   1  10  25     3682.93     3193.86    403.27 o
   3  10  25      787.28     1612.69    338.66 o
   4   4  26      276.71      209.64    177.39 o
   3   5  26      495.26      661.19    274.15 o
   5   5  26      374.70      596.67    274.15 o
   2   6  26    49372.56    46030.80   1408.61 o
   4   6  26      185.61      290.27    209.64 o
   6   6  26    49364.52    50496.34   1570.42 o
  -5   7  26       76.52      209.64    209.64 o
   3   7  26       70.50      -32.25    161.26 o
   5   7  26       32.48       32.25    177.38 o
   2   8  26   109802.58   108200.18   2537.85 o
   4   8  26     2835.96     2580.72    387.11 o
   1   9  26      649.56      983.73    290.28 o
  -4   5  27      227.46      661.17    274.14 o
   4   5  27    19019.28    19186.93    888.28 o
   3   6  27     4196.19     4323.19    451.68 o
   2   7  27      770.66      483.81    241.90 o
 
